# Supplementary material for: Discovery of knock-down resistance in the major African malaria vector Anopheles funestus
Source: Mol Ecol. Author manuscript; Available in PMC 2024 Nov 6. (PMC11537839; doi:10.1111/mec.17542)
Supplement: Supinfo3 [file NIHMS2025771-supplement-Supinfo3.xlsx]

## Sheet: Supp Table 1
Discovery of knock-down resistance in the major malaria vector Anopheles funestus.
Authors
Joel O. Odero1,2* ✉, Tristan P. W. Dennis3*, Brian Polo4, Joachim Nwezeobi5, Marilou Boddé5, Sanjay C. Nagi3, Anastasia Hernandez-Koutoucheva5, Ismail H. Nambunga1, Hamis Bwanary1, Gustav Mkandawile1, Nicodem J Govella1, Emmanuel W. Kaindoa1, Heather M. Ferguson2, Eric Ochomo4, Chris S. Clarkson5, Alistair Miles5, Mara K. N. Lawniczak5, David Weetman3#, Francesco Baldini1,2#, Fredros O. Okumu 1,2…
Affiliations
1. Environmental Health and Ecological Sciences Department, Ifakara Health Institute, Ifakara, Tanzania
2. School of Biodiversity, One Health, and Veterinary Medicine, G12 8QQ, University of Glasgow, Glasgow, UK
3. Department of Vector Biology, Liverpool School of Tropical Medicine, L3 5QA, Liverpool, UK
4. Entomology Section, Centre for Global Health Research, Kenya Medical Research Institute, Kisumu, Kenya
5. Wellcome Sanger Institute, Wellcome Genome Campus, Hinxton, CB10 1SA, UK.
Supplementary Table 1: List of samples analysed in this study.
sample_id	partner_sample_id	contributor	country	location	year	month	latitude	longitude	sex_call	sample_set	release	quarter	country_iso	admin1_name	admin1_iso	admin2_name	taxon	cohort_admin1_year	cohort_admin1_month	cohort_admin1_quarter	cohort_admin2_year	cohort_admin2_month	cohort_admin2_quarter
OKFR_001_A10-5273STDY12828340	TZ-AF-L-009	Fredros Okumu	Tanzania	Bagamoyo 4	2019	8	-6.385	38.568	F	1236-VO-TZ-OKUMU-OKFR-TZ-2008	1.1	3	TZA	Pwani	TZ-19	Bagamoyo	funestus	TZ-19_fune_2019	TZ-19_fune_2019_08	TZ-19_fune_2019_Q3	TZ-19_Bagamoyo_fune_2019	TZ-19_Bagamoyo_fune_2019_08	TZ-19_Bagamoyo_fune_2019_Q3
OKFR_001_A5-5273STDY12828339	TZ-AF-L-004	Fredros Okumu	Tanzania	Bagamoyo 4	2019	8	-6.385	38.568	F	1236-VO-TZ-OKUMU-OKFR-TZ-2008	1.1	3	TZA	Pwani	TZ-19	Bagamoyo	funestus	TZ-19_fune_2019	TZ-19_fune_2019_08	TZ-19_fune_2019_Q3	TZ-19_Bagamoyo_fune_2019	TZ-19_Bagamoyo_fune_2019_08	TZ-19_Bagamoyo_fune_2019_Q3
OKFR_001_B4-5273STDY12828341	TZ-AF-A-006	Fredros Okumu	Tanzania	Bagamoyo 1	2019	8	-6.385	38.567	F	1236-VO-TZ-OKUMU-OKFR-TZ-2008	1.1	3	TZA	Pwani	TZ-19	Bagamoyo	funestus	TZ-19_fune_2019	TZ-19_fune_2019_08	TZ-19_fune_2019_Q3	TZ-19_Bagamoyo_fune_2019	TZ-19_Bagamoyo_fune_2019_08	TZ-19_Bagamoyo_fune_2019_Q3
OKFR_001_B5-5273STDY12828342	TZ-AF-A-007	Fredros Okumu	Tanzania	Bagamoyo 1	2019	8	-6.385	38.567	F	1236-VO-TZ-OKUMU-OKFR-TZ-2008	1.1	3	TZA	Pwani	TZ-19	Bagamoyo	funestus	TZ-19_fune_2019	TZ-19_fune_2019_08	TZ-19_fune_2019_Q3	TZ-19_Bagamoyo_fune_2019	TZ-19_Bagamoyo_fune_2019_08	TZ-19_Bagamoyo_fune_2019_Q3
OKFR_001_B6-5273STDY12828343	TZ-AF-A-008	Fredros Okumu	Tanzania	Bagamoyo 1	2019	8	-6.385	38.567	F	1236-VO-TZ-OKUMU-OKFR-TZ-2008	1.1	3	TZA	Pwani	TZ-19	Bagamoyo	funestus	TZ-19_fune_2019	TZ-19_fune_2019_08	TZ-19_fune_2019_Q3	TZ-19_Bagamoyo_fune_2019	TZ-19_Bagamoyo_fune_2019_08	TZ-19_Bagamoyo_fune_2019_Q3
OKFR_001_B7-5273STDY12828344	TZ-AF-A-009	Fredros Okumu	Tanzania	Bagamoyo 1	2019	8	-6.385	38.567	F	1236-VO-TZ-OKUMU-OKFR-TZ-2008	1.1	3	TZA	Pwani	TZ-19	Bagamoyo	funestus	TZ-19_fune_2019	TZ-19_fune_2019_08	TZ-19_fune_2019_Q3	TZ-19_Bagamoyo_fune_2019	TZ-19_Bagamoyo_fune_2019_08	TZ-19_Bagamoyo_fune_2019_Q3
OKFR_001_B8-5273STDY12828345	TZ-AF-A-010	Fredros Okumu	Tanzania	Bagamoyo 1	2019	8	-6.385	38.567	F	1236-VO-TZ-OKUMU-OKFR-TZ-2008	1.1	3	TZA	Pwani	TZ-19	Bagamoyo	funestus	TZ-19_fune_2019	TZ-19_fune_2019_08	TZ-19_fune_2019_Q3	TZ-19_Bagamoyo_fune_2019	TZ-19_Bagamoyo_fune_2019_08	TZ-19_Bagamoyo_fune_2019_Q3
OKFR_001_C4-5273STDY12828346	TZ-AF-A-018	Fredros Okumu	Tanzania	Bagamoyo 2	2019	8	-6.386	38.567	F	1236-VO-TZ-OKUMU-OKFR-TZ-2008	1.1	3	TZA	Pwani	TZ-19	Bagamoyo	funestus	TZ-19_fune_2019	TZ-19_fune_2019_08	TZ-19_fune_2019_Q3	TZ-19_Bagamoyo_fune_2019	TZ-19_Bagamoyo_fune_2019_08	TZ-19_Bagamoyo_fune_2019_Q3
OKFR_001_D4-5273STDY12828347	TZ-AF-A-030	Fredros Okumu	Tanzania	Bagamoyo 3	2019	8	-6.385	38.567	F	1236-VO-TZ-OKUMU-OKFR-TZ-2008	1.1	3	TZA	Pwani	TZ-19	Bagamoyo	funestus	TZ-19_fune_2019	TZ-19_fune_2019_08	TZ-19_fune_2019_Q3	TZ-19_Bagamoyo_fune_2019	TZ-19_Bagamoyo_fune_2019_08	TZ-19_Bagamoyo_fune_2019_Q3
OKFR_001_D7-5273STDY12828348	TZ-AF-A-033	Fredros Okumu	Tanzania	Bagamoyo 3	2019	8	-6.385	38.567	F	1236-VO-TZ-OKUMU-OKFR-TZ-2008	1.1	3	TZA	Pwani	TZ-19	Bagamoyo	funestus	TZ-19_fune_2019	TZ-19_fune_2019_08	TZ-19_fune_2019_Q3	TZ-19_Bagamoyo_fune_2019	TZ-19_Bagamoyo_fune_2019_08	TZ-19_Bagamoyo_fune_2019_Q3
OKFR_001_E2-5273STDY12828349	TZ-AF-A-040	Fredros Okumu	Tanzania	Chamwino 1	2019	3	-5.807	36.12	F	1236-VO-TZ-OKUMU-OKFR-TZ-2008	1.1	1	TZA	Dodoma	TZ-03	Chamwino	longipalpis	TZ-03_long_2019	TZ-03_long_2019_03	TZ-03_long_2019_Q1	TZ-03_Chamwino_long_2019	TZ-03_Chamwino_long_2019_03	TZ-03_Chamwino_long_2019_Q1
OKFR_001_E4-5273STDY12828350	TZ-AF-A-042	Fredros Okumu	Tanzania	Chamwino 1	2019	3	-5.807	36.12	F	1236-VO-TZ-OKUMU-OKFR-TZ-2008	1.1	1	TZA	Dodoma	TZ-03	Chamwino	longipalpis	TZ-03_long_2019	TZ-03_long_2019_03	TZ-03_long_2019_Q1	TZ-03_Chamwino_long_2019	TZ-03_Chamwino_long_2019_03	TZ-03_Chamwino_long_2019_Q1
OKFR_001_E7-5273STDY12828351	TZ-AF-A-045	Fredros Okumu	Tanzania	Chamwino 2	2019	3	-5.801	36.126	F	1236-VO-TZ-OKUMU-OKFR-TZ-2008	1.1	1	TZA	Dodoma	TZ-03	Chamwino	longipalpis	TZ-03_long_2019	TZ-03_long_2019_03	TZ-03_long_2019_Q1	TZ-03_Chamwino_long_2019	TZ-03_Chamwino_long_2019_03	TZ-03_Chamwino_long_2019_Q1
OKFR_001_E9-5273STDY12828352	TZ-AF-A-047	Fredros Okumu	Tanzania	Chamwino 2	2019	3	-5.801	36.126	F	1236-VO-TZ-OKUMU-OKFR-TZ-2008	1.1	1	TZA	Dodoma	TZ-03	Chamwino	longipalpis	TZ-03_long_2019	TZ-03_long_2019_03	TZ-03_long_2019_Q1	TZ-03_Chamwino_long_2019	TZ-03_Chamwino_long_2019_03	TZ-03_Chamwino_long_2019_Q1
OKFR_001_F1-5273STDY12828356	TZ-AF-L-011	Fredros Okumu	Tanzania	Kilombero 1	2019	2	-7.987	36.818	F	1236-VO-TZ-OKUMU-OKFR-TZ-2008	1.1	1	TZA	Morogoro	TZ-16	Kilombero	funestus	TZ-16_fune_2019	TZ-16_fune_2019_02	TZ-16_fune_2019_Q1	TZ-16_Kilombero_fune_2019	TZ-16_Kilombero_fune_2019_02	TZ-16_Kilombero_fune_2019_Q1
OKFR_001_F4-5273STDY12828353	TZ-AF-L-014	Fredros Okumu	Tanzania	Kilombero 1	2019	2	-7.987	36.818	F	1236-VO-TZ-OKUMU-OKFR-TZ-2008	1.1	1	TZA	Morogoro	TZ-16	Kilombero	funestus	TZ-16_fune_2019	TZ-16_fune_2019_02	TZ-16_fune_2019_Q1	TZ-16_Kilombero_fune_2019	TZ-16_Kilombero_fune_2019_02	TZ-16_Kilombero_fune_2019_Q1
OKFR_001_F5-5273STDY12828354	TZ-AF-L-015	Fredros Okumu	Tanzania	Kilombero 1	2019	2	-7.987	36.818	F	1236-VO-TZ-OKUMU-OKFR-TZ-2008	1.1	1	TZA	Morogoro	TZ-16	Kilombero	funestus	TZ-16_fune_2019	TZ-16_fune_2019_02	TZ-16_fune_2019_Q1	TZ-16_Kilombero_fune_2019	TZ-16_Kilombero_fune_2019_02	TZ-16_Kilombero_fune_2019_Q1
OKFR_001_F6-5273STDY12828355	TZ-AF-L-016	Fredros Okumu	Tanzania	Kilombero 1	2019	2	-7.987	36.818	F	1236-VO-TZ-OKUMU-OKFR-TZ-2008	1.1	1	TZA	Morogoro	TZ-16	Kilombero	funestus	TZ-16_fune_2019	TZ-16_fune_2019_02	TZ-16_fune_2019_Q1	TZ-16_Kilombero_fune_2019	TZ-16_Kilombero_fune_2019_02	TZ-16_Kilombero_fune_2019_Q1
OKFR_001_G10-5273STDY12828360	TZ-AF-A-062	Fredros Okumu	Tanzania	Kilombero 2	2019	2	-7.979	36.813	F	1236-VO-TZ-OKUMU-OKFR-TZ-2008	1.1	1	TZA	Morogoro	TZ-16	Kilombero	funestus	TZ-16_fune_2019	TZ-16_fune_2019_02	TZ-16_fune_2019_Q1	TZ-16_Kilombero_fune_2019	TZ-16_Kilombero_fune_2019_02	TZ-16_Kilombero_fune_2019_Q1
OKFR_001_G3-5273STDY12828357	TZ-AF-A-055	Fredros Okumu	Tanzania	Kilombero 2	2019	2	-7.979	36.813	F	1236-VO-TZ-OKUMU-OKFR-TZ-2008	1.1	1	TZA	Morogoro	TZ-16	Kilombero	funestus	TZ-16_fune_2019	TZ-16_fune_2019_02	TZ-16_fune_2019_Q1	TZ-16_Kilombero_fune_2019	TZ-16_Kilombero_fune_2019_02	TZ-16_Kilombero_fune_2019_Q1
OKFR_001_G5-5273STDY12828358	TZ-AF-A-057	Fredros Okumu	Tanzania	Kilombero 2	2019	2	-7.979	36.813	F	1236-VO-TZ-OKUMU-OKFR-TZ-2008	1.1	1	TZA	Morogoro	TZ-16	Kilombero	funestus	TZ-16_fune_2019	TZ-16_fune_2019_02	TZ-16_fune_2019_Q1	TZ-16_Kilombero_fune_2019	TZ-16_Kilombero_fune_2019_02	TZ-16_Kilombero_fune_2019_Q1
OKFR_001_G7-5273STDY12828359	TZ-AF-A-059	Fredros Okumu	Tanzania	Kilombero 2	2019	2	-7.979	36.813	F	1236-VO-TZ-OKUMU-OKFR-TZ-2008	1.1	1	TZA	Morogoro	TZ-16	Kilombero	funestus	TZ-16_fune_2019	TZ-16_fune_2019_02	TZ-16_fune_2019_Q1	TZ-16_Kilombero_fune_2019	TZ-16_Kilombero_fune_2019_02	TZ-16_Kilombero_fune_2019_Q1
OKFR_001_H2-5273STDY12828361	TZ-AF-A-066	Fredros Okumu	Tanzania	Kilombero 2	2019	2	-7.979	36.813	F	1236-VO-TZ-OKUMU-OKFR-TZ-2008	1.1	1	TZA	Morogoro	TZ-16	Kilombero	funestus	TZ-16_fune_2019	TZ-16_fune_2019_02	TZ-16_fune_2019_Q1	TZ-16_Kilombero_fune_2019	TZ-16_Kilombero_fune_2019_02	TZ-16_Kilombero_fune_2019_Q1
OKFR_002_A4-5273STDY12828362	TZ-AF-A-079	Fredros Okumu	Tanzania	Kakonko	2019	4	-3.294	30.294	F	1236-VO-TZ-OKUMU-OKFR-TZ-2008	1.1	2	TZA	Kigoma	TZ-08	Kibondo	funestus	TZ-08_fune_2019	TZ-08_fune_2019_04	TZ-08_fune_2019_Q2	TZ-08_Kibondo_fune_2019	TZ-08_Kibondo_fune_2019_04	TZ-08_Kibondo_fune_2019_Q2
OKFR_002_B7-5273STDY12828367	TZ-AF-A-085	Fredros Okumu	Tanzania	Muheza 2	2019	4	-5.227	38.66	F	1236-VO-TZ-OKUMU-OKFR-TZ-2008	1.1	2	TZA	Tanga	TZ-25	Muheza	funestus	TZ-25_fune_2019	TZ-25_fune_2019_04	TZ-25_fune_2019_Q2	TZ-25_Muheza_fune_2019	TZ-25_Muheza_fune_2019_04	TZ-25_Muheza_fune_2019_Q2
OKFR_002_C10-5273STDY12828373	TZ-AF-A-090	Fredros Okumu	Tanzania	Ulanga 1	2019	2	-8.358	36.71	F	1236-VO-TZ-OKUMU-OKFR-TZ-2008	1.1	1	TZA	Morogoro	TZ-16	Ulanga	funestus	TZ-16_fune_2019	TZ-16_fune_2019_02	TZ-16_fune_2019_Q1	TZ-16_Ulanga_fune_2019	TZ-16_Ulanga_fune_2019_02	TZ-16_Ulanga_fune_2019_Q1
OKFR_002_C3-5273STDY12828371	TZ-AF-L-032	Fredros Okumu	Tanzania	Ulanga 2	2019	2	-8.354	36.706	F	1236-VO-TZ-OKUMU-OKFR-TZ-2008	1.1	1	TZA	Morogoro	TZ-16	Ulanga	funestus	TZ-16_fune_2019	TZ-16_fune_2019_02	TZ-16_fune_2019_Q1	TZ-16_Ulanga_fune_2019	TZ-16_Ulanga_fune_2019_02	TZ-16_Ulanga_fune_2019_Q1
OKFR_002_C9-5273STDY12828372	TZ-AF-L-038	Fredros Okumu	Tanzania	Ulanga 2	2019	2	-8.354	36.706	F	1236-VO-TZ-OKUMU-OKFR-TZ-2008	1.1	1	TZA	Morogoro	TZ-16	Ulanga	funestus	TZ-16_fune_2019	TZ-16_fune_2019_02	TZ-16_fune_2019_Q1	TZ-16_Ulanga_fune_2019	TZ-16_Ulanga_fune_2019_02	TZ-16_Ulanga_fune_2019_Q1
OKFR_002_D10-5273STDY12828379	TZ-AF-A-102	Fredros Okumu	Tanzania	Ulanga 4	2019	2	-8.359	36.71	F	1236-VO-TZ-OKUMU-OKFR-TZ-2008	1.1	1	TZA	Morogoro	TZ-16	Ulanga	funestus	TZ-16_fune_2019	TZ-16_fune_2019_02	TZ-16_fune_2019_Q1	TZ-16_Ulanga_fune_2019	TZ-16_Ulanga_fune_2019_02	TZ-16_Ulanga_fune_2019_Q1
OKFR_002_D2-5273STDY12828374	TZ-AF-A-094	Fredros Okumu	Tanzania	Ulanga 1	2019	2	-8.358	36.71	F	1236-VO-TZ-OKUMU-OKFR-TZ-2008	1.1	1	TZA	Morogoro	TZ-16	Ulanga	funestus	TZ-16_fune_2019	TZ-16_fune_2019_02	TZ-16_fune_2019_Q1	TZ-16_Ulanga_fune_2019	TZ-16_Ulanga_fune_2019_02	TZ-16_Ulanga_fune_2019_Q1
OKFR_002_D4-5273STDY12828375	TZ-AF-A-096	Fredros Okumu	Tanzania	Ulanga 1	2019	2	-8.358	36.71	F	1236-VO-TZ-OKUMU-OKFR-TZ-2008	1.1	1	TZA	Morogoro	TZ-16	Ulanga	funestus	TZ-16_fune_2019	TZ-16_fune_2019_02	TZ-16_fune_2019_Q1	TZ-16_Ulanga_fune_2019	TZ-16_Ulanga_fune_2019_02	TZ-16_Ulanga_fune_2019_Q1
OKFR_002_D7-5273STDY12828376	TZ-AF-A-099	Fredros Okumu	Tanzania	Ulanga 3	2019	2	-8.358	36.71	F	1236-VO-TZ-OKUMU-OKFR-TZ-2008	1.1	1	TZA	Morogoro	TZ-16	Ulanga	funestus	TZ-16_fune_2019	TZ-16_fune_2019_02	TZ-16_fune_2019_Q1	TZ-16_Ulanga_fune_2019	TZ-16_Ulanga_fune_2019_02	TZ-16_Ulanga_fune_2019_Q1
OKFR_002_D8-5273STDY12828377	TZ-AF-A-100	Fredros Okumu	Tanzania	Ulanga 3	2019	2	-8.358	36.71	F	1236-VO-TZ-OKUMU-OKFR-TZ-2008	1.1	1	TZA	Morogoro	TZ-16	Ulanga	funestus	TZ-16_fune_2019	TZ-16_fune_2019_02	TZ-16_fune_2019_Q1	TZ-16_Ulanga_fune_2019	TZ-16_Ulanga_fune_2019_02	TZ-16_Ulanga_fune_2019_Q1
OKFR_002_D9-5273STDY12828378	TZ-AF-A-101	Fredros Okumu	Tanzania	Ulanga 3	2019	2	-8.358	36.71	F	1236-VO-TZ-OKUMU-OKFR-TZ-2008	1.1	1	TZA	Morogoro	TZ-16	Ulanga	funestus	TZ-16_fune_2019	TZ-16_fune_2019_02	TZ-16_fune_2019_Q1	TZ-16_Ulanga_fune_2019	TZ-16_Ulanga_fune_2019_02	TZ-16_Ulanga_fune_2019_Q1
OKFR_002_E10-5273STDY12828384	TZ-AF-A-114	Fredros Okumu	Tanzania	Tundulu 3	2019	5	-10.957	37.239	F	1236-VO-TZ-OKUMU-OKFR-TZ-2008	1.1	2	TZA	Ruvuma	TZ-21	Tunduru	funestus	TZ-21_fune_2019	TZ-21_fune_2019_05	TZ-21_fune_2019_Q2	TZ-21_Tunduru_fune_2019	TZ-21_Tunduru_fune_2019_05	TZ-21_Tunduru_fune_2019_Q2
OKFR_002_E11-5273STDY12828385	TZ-AF-A-115	Fredros Okumu	Tanzania	Tundulu 4	2019	5	-10.958	37.238	F	1236-VO-TZ-OKUMU-OKFR-TZ-2008	1.1	2	TZA	Ruvuma	TZ-21	Tunduru	funestus	TZ-21_fune_2019	TZ-21_fune_2019_05	TZ-21_fune_2019_Q2	TZ-21_Tunduru_fune_2019	TZ-21_Tunduru_fune_2019_05	TZ-21_Tunduru_fune_2019_Q2
OKFR_002_E12-5273STDY12828386	TZ-AF-A-116	Fredros Okumu	Tanzania	Tundulu 4	2019	5	-10.958	37.238	F	1236-VO-TZ-OKUMU-OKFR-TZ-2008	1.1	2	TZA	Ruvuma	TZ-21	Tunduru	funestus	TZ-21_fune_2019	TZ-21_fune_2019_05	TZ-21_fune_2019_Q2	TZ-21_Tunduru_fune_2019	TZ-21_Tunduru_fune_2019_05	TZ-21_Tunduru_fune_2019_Q2
OKFR_002_E2-5273STDY12828380	TZ-AF-A-106	Fredros Okumu	Tanzania	Tundulu 1	2019	5	-10.959	37.237	F	1236-VO-TZ-OKUMU-OKFR-TZ-2008	1.1	2	TZA	Ruvuma	TZ-21	Tunduru	funestus	TZ-21_fune_2019	TZ-21_fune_2019_05	TZ-21_fune_2019_Q2	TZ-21_Tunduru_fune_2019	TZ-21_Tunduru_fune_2019_05	TZ-21_Tunduru_fune_2019_Q2
OKFR_002_E4-5273STDY12828381	TZ-AF-A-108	Fredros Okumu	Tanzania	Tundulu 1	2019	5	-10.959	37.237	F	1236-VO-TZ-OKUMU-OKFR-TZ-2008	1.1	2	TZA	Ruvuma	TZ-21	Tunduru	funestus	TZ-21_fune_2019	TZ-21_fune_2019_05	TZ-21_fune_2019_Q2	TZ-21_Tunduru_fune_2019	TZ-21_Tunduru_fune_2019_05	TZ-21_Tunduru_fune_2019_Q2
OKFR_002_E5-5273STDY12828382	TZ-AF-A-109	Fredros Okumu	Tanzania	Tundulu 1	2019	5	-10.959	37.237	F	1236-VO-TZ-OKUMU-OKFR-TZ-2008	1.1	2	TZA	Ruvuma	TZ-21	Tunduru	funestus	TZ-21_fune_2019	TZ-21_fune_2019_05	TZ-21_fune_2019_Q2	TZ-21_Tunduru_fune_2019	TZ-21_Tunduru_fune_2019_05	TZ-21_Tunduru_fune_2019_Q2
OKFR_002_E6-5273STDY12828383	TZ-AF-A-110	Fredros Okumu	Tanzania	Tundulu 1	2019	5	-10.959	37.237	F	1236-VO-TZ-OKUMU-OKFR-TZ-2008	1.1	2	TZA	Ruvuma	TZ-21	Tunduru	funestus	TZ-21_fune_2019	TZ-21_fune_2019_05	TZ-21_fune_2019_Q2	TZ-21_Tunduru_fune_2019	TZ-21_Tunduru_fune_2019_05	TZ-21_Tunduru_fune_2019_Q2
OKFR_002_F3-5273STDY12828387	TZ-AF-A-119	Fredros Okumu	Tanzania	Tundulu 2	2019	5	-11.071	37.502	F	1236-VO-TZ-OKUMU-OKFR-TZ-2008	1.1	2	TZA	Ruvuma	TZ-21	Tunduru	funestus	TZ-21_fune_2019	TZ-21_fune_2019_05	TZ-21_fune_2019_Q2	TZ-21_Tunduru_fune_2019	TZ-21_Tunduru_fune_2019_05	TZ-21_Tunduru_fune_2019_Q2
OKFR_002_F4-5273STDY12828388	TZ-AF-A-120	Fredros Okumu	Tanzania	Tundulu 2	2019	5	-11.071	37.502	F	1236-VO-TZ-OKUMU-OKFR-TZ-2008	1.1	2	TZA	Ruvuma	TZ-21	Tunduru	funestus	TZ-21_fune_2019	TZ-21_fune_2019_05	TZ-21_fune_2019_Q2	TZ-21_Tunduru_fune_2019	TZ-21_Tunduru_fune_2019_05	TZ-21_Tunduru_fune_2019_Q2
VBS23999	1236-TZ-A-TZF07	Fredros Okumu	Tanzania	Minepa Village	2017	8	-8.273	36.681	F	1236-VO-TZ-OKUMU-VMF00090	1	3	TZA	Morogoro	TZ-16	Ulanga	funestus	TZ-16_fune_2017	TZ-16_fune_2017_08	TZ-16_fune_2017_Q3	TZ-16_Ulanga_fune_2017	TZ-16_Ulanga_fune_2017_08	TZ-16_Ulanga_fune_2017_Q3
VBS24001	1236-TZ-A-TZF09	Fredros Okumu	Tanzania	Minepa Village	2017	8	-8.273	36.681	F	1236-VO-TZ-OKUMU-VMF00090	1	3	TZA	Morogoro	TZ-16	Ulanga	funestus	TZ-16_fune_2017	TZ-16_fune_2017_08	TZ-16_fune_2017_Q3	TZ-16_Ulanga_fune_2017	TZ-16_Ulanga_fune_2017_08	TZ-16_Ulanga_fune_2017_Q3
VBS24004	1236-TZ-A-TZF12	Fredros Okumu	Tanzania	Minepa Village	2017	8	-8.273	36.681	F	1236-VO-TZ-OKUMU-VMF00090	1	3	TZA	Morogoro	TZ-16	Ulanga	funestus	TZ-16_fune_2017	TZ-16_fune_2017_08	TZ-16_fune_2017_Q3	TZ-16_Ulanga_fune_2017	TZ-16_Ulanga_fune_2017_08	TZ-16_Ulanga_fune_2017_Q3
VBS24005	1236-TZ-A-TZF13	Fredros Okumu	Tanzania	Minepa Village	2017	8	-8.273	36.681	F	1236-VO-TZ-OKUMU-VMF00090	1	3	TZA	Morogoro	TZ-16	Ulanga	funestus	TZ-16_fune_2017	TZ-16_fune_2017_08	TZ-16_fune_2017_Q3	TZ-16_Ulanga_fune_2017	TZ-16_Ulanga_fune_2017_08	TZ-16_Ulanga_fune_2017_Q3
VBS24007	1236-TZ-A-TZF15	Fredros Okumu	Tanzania	Minepa Village	2017	8	-8.273	36.681	F	1236-VO-TZ-OKUMU-VMF00090	1	3	TZA	Morogoro	TZ-16	Ulanga	funestus	TZ-16_fune_2017	TZ-16_fune_2017_08	TZ-16_fune_2017_Q3	TZ-16_Ulanga_fune_2017	TZ-16_Ulanga_fune_2017_08	TZ-16_Ulanga_fune_2017_Q3
VBS24012	1236-TZ-A-TZF20	Fredros Okumu	Tanzania	Minepa Village	2017	8	-8.273	36.681	F	1236-VO-TZ-OKUMU-VMF00090	1	3	TZA	Morogoro	TZ-16	Ulanga	funestus	TZ-16_fune_2017	TZ-16_fune_2017_08	TZ-16_fune_2017_Q3	TZ-16_Ulanga_fune_2017	TZ-16_Ulanga_fune_2017_08	TZ-16_Ulanga_fune_2017_Q3
VBS24015	1236-TZ-A-TZF23	Fredros Okumu	Tanzania	Minepa Village	2017	8	-8.273	36.681	F	1236-VO-TZ-OKUMU-VMF00090	1	3	TZA	Morogoro	TZ-16	Ulanga	funestus	TZ-16_fune_2017	TZ-16_fune_2017_08	TZ-16_fune_2017_Q3	TZ-16_Ulanga_fune_2017	TZ-16_Ulanga_fune_2017_08	TZ-16_Ulanga_fune_2017_Q3
VBS24020	1236-TZ-A-TZF28	Fredros Okumu	Tanzania	Minepa Village	2017	8	-8.273	36.681	F	1236-VO-TZ-OKUMU-VMF00090	1	3	TZA	Morogoro	TZ-16	Ulanga	funestus	TZ-16_fune_2017	TZ-16_fune_2017_08	TZ-16_fune_2017_Q3	TZ-16_Ulanga_fune_2017	TZ-16_Ulanga_fune_2017_08	TZ-16_Ulanga_fune_2017_Q3
VBS24027	1236-TZ-A-TZF35	Fredros Okumu	Tanzania	Minepa Village	2017	8	-8.273	36.681	F	1236-VO-TZ-OKUMU-VMF00090	1	3	TZA	Morogoro	TZ-16	Ulanga	funestus	TZ-16_fune_2017	TZ-16_fune_2017_08	TZ-16_fune_2017_Q3	TZ-16_Ulanga_fune_2017	TZ-16_Ulanga_fune_2017_08	TZ-16_Ulanga_fune_2017_Q3
VBS24032	1236-TZ-A-TZF40	Fredros Okumu	Tanzania	Minepa Village	2017	8	-8.273	36.681	F	1236-VO-TZ-OKUMU-VMF00090	1	3	TZA	Morogoro	TZ-16	Ulanga	funestus	TZ-16_fune_2017	TZ-16_fune_2017_08	TZ-16_fune_2017_Q3	TZ-16_Ulanga_fune_2017	TZ-16_Ulanga_fune_2017_08	TZ-16_Ulanga_fune_2017_Q3
VBS81450	TZ_MOR_08	Joel Odero	Tanzania	Sululu	2021	-1	-7.984	36.818	F	1236-VO-TZ-OKUMU-VMF00248	1.1	-1	TZA	Morogoro	TZ-16	Kilombero	funestus	TZ-16_fune_2021	TZ-16_fune_2021	TZ-16_fune_2021	TZ-16_Kilombero_fune_2021	TZ-16_Kilombero_fune_2021	TZ-16_Kilombero_fune_2021
VBS81451	TZ_KAG_01	Joel Odero	Tanzania	Byeju	2022	-1	-1.08	31.376	F	1236-VO-TZ-OKUMU-VMF00248	1.1	-1	TZA	Kagera	TZ-05	Missenyi	funestus	TZ-05_fune_2022	TZ-05_fune_2022	TZ-05_fune_2022	TZ-05_Missenyi_fune_2022	TZ-05_Missenyi_fune_2022	TZ-05_Missenyi_fune_2022
VBS81452	TZ_KAG_02	Joel Odero	Tanzania	Byeju	2022	-1	-1.08	31.376	F	1236-VO-TZ-OKUMU-VMF00248	1.1	-1	TZA	Kagera	TZ-05	Missenyi	funestus	TZ-05_fune_2022	TZ-05_fune_2022	TZ-05_fune_2022	TZ-05_Missenyi_fune_2022	TZ-05_Missenyi_fune_2022	TZ-05_Missenyi_fune_2022
VBS81453	TZ_KAG_09	Joel Odero	Tanzania	Byeju	2022	-1	-1.08	31.376	F	1236-VO-TZ-OKUMU-VMF00248	1.1	-1	TZA	Kagera	TZ-05	Missenyi	funestus	TZ-05_fune_2022	TZ-05_fune_2022	TZ-05_fune_2022	TZ-05_Missenyi_fune_2022	TZ-05_Missenyi_fune_2022	TZ-05_Missenyi_fune_2022
VBS81454	TZ_KAG_10	Joel Odero	Tanzania	Byeju	2022	-1	-1.08	31.376	F	1236-VO-TZ-OKUMU-VMF00248	1.1	-1	TZA	Kagera	TZ-05	Missenyi	funestus	TZ-05_fune_2022	TZ-05_fune_2022	TZ-05_fune_2022	TZ-05_Missenyi_fune_2022	TZ-05_Missenyi_fune_2022	TZ-05_Missenyi_fune_2022
VBS81455	TZ_MTW_02	Joel Odero	Tanzania	Mahurunga	2022	-1	-10.538	40.279	F	1236-VO-TZ-OKUMU-VMF00248	1.1	-1	TZA	Mtwara	TZ-17	Mtwara	funestus	TZ-17_fune_2022	TZ-17_fune_2022	TZ-17_fune_2022	TZ-17_Mtwara_fune_2022	TZ-17_Mtwara_fune_2022	TZ-17_Mtwara_fune_2022
VBS81456	TZ_MTW_09	Joel Odero	Tanzania	Mahurunga	2022	-1	-10.538	40.279	F	1236-VO-TZ-OKUMU-VMF00248	1.1	-1	TZA	Mtwara	TZ-17	Mtwara	funestus	TZ-17_fune_2022	TZ-17_fune_2022	TZ-17_fune_2022	TZ-17_Mtwara_fune_2022	TZ-17_Mtwara_fune_2022	TZ-17_Mtwara_fune_2022
VBS81457	TZ_MOR_11	Joel Odero	Tanzania	Sululu	2021	-1	-7.984	36.818	F	1236-VO-TZ-OKUMU-VMF00248	1.1	-1	TZA	Morogoro	TZ-16	Kilombero	funestus	TZ-16_fune_2021	TZ-16_fune_2021	TZ-16_fune_2021	TZ-16_Kilombero_fune_2021	TZ-16_Kilombero_fune_2021	TZ-16_Kilombero_fune_2021
VBS81458	TZ_MOR_12	Joel Odero	Tanzania	Sululu	2021	-1	-7.984	36.818	F	1236-VO-TZ-OKUMU-VMF00248	1.1	-1	TZA	Morogoro	TZ-16	Kilombero	funestus	TZ-16_fune_2021	TZ-16_fune_2021	TZ-16_fune_2021	TZ-16_Kilombero_fune_2021	TZ-16_Kilombero_fune_2021	TZ-16_Kilombero_fune_2021
VBS81459	TZ_MOR_13	Joel Odero	Tanzania	Sululu	2021	-1	-7.984	36.818	F	1236-VO-TZ-OKUMU-VMF00248	1.1	-1	TZA	Morogoro	TZ-16	Kilombero	funestus	TZ-16_fune_2021	TZ-16_fune_2021	TZ-16_fune_2021	TZ-16_Kilombero_fune_2021	TZ-16_Kilombero_fune_2021	TZ-16_Kilombero_fune_2021
VBS81460	TZ_MOR_14	Joel Odero	Tanzania	Sululu	2021	-1	-7.984	36.818	F	1236-VO-TZ-OKUMU-VMF00248	1.1	-1	TZA	Morogoro	TZ-16	Kilombero	funestus	TZ-16_fune_2021	TZ-16_fune_2021	TZ-16_fune_2021	TZ-16_Kilombero_fune_2021	TZ-16_Kilombero_fune_2021	TZ-16_Kilombero_fune_2021
VBS81461	TZ_MOR_15	Joel Odero	Tanzania	Sululu	2021	-1	-7.984	36.818	F	1236-VO-TZ-OKUMU-VMF00248	1.1	-1	TZA	Morogoro	TZ-16	Kilombero	funestus	TZ-16_fune_2021	TZ-16_fune_2021	TZ-16_fune_2021	TZ-16_Kilombero_fune_2021	TZ-16_Kilombero_fune_2021	TZ-16_Kilombero_fune_2021
VBS81462	TZ_MOR_16	Joel Odero	Tanzania	Sululu	2021	-1	-7.984	36.818	F	1236-VO-TZ-OKUMU-VMF00248	1.1	-1	TZA	Morogoro	TZ-16	Kilombero	funestus	TZ-16_fune_2021	TZ-16_fune_2021	TZ-16_fune_2021	TZ-16_Kilombero_fune_2021	TZ-16_Kilombero_fune_2021	TZ-16_Kilombero_fune_2021
VBS81463	TZ_MOR_18	Joel Odero	Tanzania	Sululu	2021	-1	-7.984	36.818	F	1236-VO-TZ-OKUMU-VMF00248	1.1	-1	TZA	Morogoro	TZ-16	Kilombero	funestus	TZ-16_fune_2021	TZ-16_fune_2021	TZ-16_fune_2021	TZ-16_Kilombero_fune_2021	TZ-16_Kilombero_fune_2021	TZ-16_Kilombero_fune_2021
VBS81464	TZ_MOR_19	Joel Odero	Tanzania	Sululu	2021	-1	-7.984	36.818	F	1236-VO-TZ-OKUMU-VMF00248	1.1	-1	TZA	Morogoro	TZ-16	Kilombero	funestus	TZ-16_fune_2021	TZ-16_fune_2021	TZ-16_fune_2021	TZ-16_Kilombero_fune_2021	TZ-16_Kilombero_fune_2021	TZ-16_Kilombero_fune_2021
VBS81466	TZ_KAG_21	Joel Odero	Tanzania	Byeju	2022	-1	-1.08	31.376	F	1236-VO-TZ-OKUMU-VMF00248	1.1	-1	TZA	Kagera	TZ-05	Missenyi	funestus	TZ-05_fune_2022	TZ-05_fune_2022	TZ-05_fune_2022	TZ-05_Missenyi_fune_2022	TZ-05_Missenyi_fune_2022	TZ-05_Missenyi_fune_2022
VBS81467	TZ_KAG_22	Joel Odero	Tanzania	Byeju	2022	-1	-1.08	31.376	F	1236-VO-TZ-OKUMU-VMF00248	1.1	-1	TZA	Kagera	TZ-05	Missenyi	funestus	TZ-05_fune_2022	TZ-05_fune_2022	TZ-05_fune_2022	TZ-05_Missenyi_fune_2022	TZ-05_Missenyi_fune_2022	TZ-05_Missenyi_fune_2022
VBS81468	TZ_KAG_23	Joel Odero	Tanzania	Byeju	2022	-1	-1.08	31.376	F	1236-VO-TZ-OKUMU-VMF00248	1.1	-1	TZA	Kagera	TZ-05	Missenyi	funestus	TZ-05_fune_2022	TZ-05_fune_2022	TZ-05_fune_2022	TZ-05_Missenyi_fune_2022	TZ-05_Missenyi_fune_2022	TZ-05_Missenyi_fune_2022
VBS81469	TZ_KAG_24	Joel Odero	Tanzania	Byeju	2022	-1	-1.08	31.376	F	1236-VO-TZ-OKUMU-VMF00248	1.1	-1	TZA	Kagera	TZ-05	Missenyi	funestus	TZ-05_fune_2022	TZ-05_fune_2022	TZ-05_fune_2022	TZ-05_Missenyi_fune_2022	TZ-05_Missenyi_fune_2022	TZ-05_Missenyi_fune_2022
VBS81470	TZ_KAG_26	Joel Odero	Tanzania	Byeju	2022	-1	-1.08	31.376	F	1236-VO-TZ-OKUMU-VMF00248	1.1	-1	TZA	Kagera	TZ-05	Missenyi	funestus	TZ-05_fune_2022	TZ-05_fune_2022	TZ-05_fune_2022	TZ-05_Missenyi_fune_2022	TZ-05_Missenyi_fune_2022	TZ-05_Missenyi_fune_2022
VBS81471	TZ_KAG_29	Joel Odero	Tanzania	Byeju	2022	-1	-1.08	31.376	F	1236-VO-TZ-OKUMU-VMF00248	1.1	-1	TZA	Kagera	TZ-05	Missenyi	funestus	TZ-05_fune_2022	TZ-05_fune_2022	TZ-05_fune_2022	TZ-05_Missenyi_fune_2022	TZ-05_Missenyi_fune_2022	TZ-05_Missenyi_fune_2022
VBS81472	TZ_MTW_11	Joel Odero	Tanzania	Mahurunga	2022	-1	-10.538	40.279	F	1236-VO-TZ-OKUMU-VMF00248	1.1	-1	TZA	Mtwara	TZ-17	Mtwara	funestus	TZ-17_fune_2022	TZ-17_fune_2022	TZ-17_fune_2022	TZ-17_Mtwara_fune_2022	TZ-17_Mtwara_fune_2022	TZ-17_Mtwara_fune_2022
VBS81473	TZ_MTW_14	Joel Odero	Tanzania	Mahurunga	2022	-1	-10.538	40.279	F	1236-VO-TZ-OKUMU-VMF00248	1.1	-1	TZA	Mtwara	TZ-17	Mtwara	funestus	TZ-17_fune_2022	TZ-17_fune_2022	TZ-17_fune_2022	TZ-17_Mtwara_fune_2022	TZ-17_Mtwara_fune_2022	TZ-17_Mtwara_fune_2022
VBS81474	TZ_MTW_15	Joel Odero	Tanzania	Mahurunga	2022	-1	-10.538	40.279	F	1236-VO-TZ-OKUMU-VMF00248	1.1	-1	TZA	Mtwara	TZ-17	Mtwara	funestus	TZ-17_fune_2022	TZ-17_fune_2022	TZ-17_fune_2022	TZ-17_Mtwara_fune_2022	TZ-17_Mtwara_fune_2022	TZ-17_Mtwara_fune_2022
VBS81475	TZ_MTW_16	Joel Odero	Tanzania	Mahurunga	2022	-1	-10.538	40.279	F	1236-VO-TZ-OKUMU-VMF00248	1.1	-1	TZA	Mtwara	TZ-17	Mtwara	funestus	TZ-17_fune_2022	TZ-17_fune_2022	TZ-17_fune_2022	TZ-17_Mtwara_fune_2022	TZ-17_Mtwara_fune_2022	TZ-17_Mtwara_fune_2022
VBS81476	TZ_MTW_17	Joel Odero	Tanzania	Mahurunga	2022	-1	-10.538	40.279	F	1236-VO-TZ-OKUMU-VMF00248	1.1	-1	TZA	Mtwara	TZ-17	Mtwara	funestus	TZ-17_fune_2022	TZ-17_fune_2022	TZ-17_fune_2022	TZ-17_Mtwara_fune_2022	TZ-17_Mtwara_fune_2022	TZ-17_Mtwara_fune_2022
VBS81477	TZ_MTW_18	Joel Odero	Tanzania	Mahurunga	2022	-1	-10.538	40.279	F	1236-VO-TZ-OKUMU-VMF00248	1.1	-1	TZA	Mtwara	TZ-17	Mtwara	parensis	TZ-17_pare_2022	TZ-17_pare_2022	TZ-17_pare_2022	TZ-17_Mtwara_pare_2022	TZ-17_Mtwara_pare_2022	TZ-17_Mtwara_pare_2022
VBS81478	TZ_MTW_19	Joel Odero	Tanzania	Mahurunga	2022	-1	-10.538	40.279	F	1236-VO-TZ-OKUMU-VMF00248	1.1	-1	TZA	Mtwara	TZ-17	Mtwara	funestus	TZ-17_fune_2022	TZ-17_fune_2022	TZ-17_fune_2022	TZ-17_Mtwara_fune_2022	TZ-17_Mtwara_fune_2022	TZ-17_Mtwara_fune_2022
VBS81479	TZ_MTW_20	Joel Odero	Tanzania	Mahurunga	2022	-1	-10.538	40.279	F	1236-VO-TZ-OKUMU-VMF00248	1.1	-1	TZA	Mtwara	TZ-17	Mtwara	funestus	TZ-17_fune_2022	TZ-17_fune_2022	TZ-17_fune_2022	TZ-17_Mtwara_fune_2022	TZ-17_Mtwara_fune_2022	TZ-17_Mtwara_fune_2022
VBS82166	TZ_KAT_2	Joel Odero	Tanzania	Vikonge	2022	3	-6.091	30.936	F	1236-VO-TZ-OKUMU-VMF00252	1.2	1	TZA	Katavi	TZ-28	Mpanda	funestus	TZ-28_fune_2022	TZ-28_fune_2022_03	TZ-28_fune_2022_Q1	TZ-28_Mpanda_fune_2022	TZ-28_Mpanda_fune_2022_03	TZ-28_Mpanda_fune_2022_Q1
VBS82167	TZ_KAT_3	Joel Odero	Tanzania	Vikonge	2022	3	-6.091	30.936	F	1236-VO-TZ-OKUMU-VMF00252	1.2	1	TZA	Katavi	TZ-28	Mpanda	funestus	TZ-28_fune_2022	TZ-28_fune_2022_03	TZ-28_fune_2022_Q1	TZ-28_Mpanda_fune_2022	TZ-28_Mpanda_fune_2022_03	TZ-28_Mpanda_fune_2022_Q1
VBS82168	TZ_KAT_5	Joel Odero	Tanzania	Vikonge	2022	3	-6.091	30.936	F	1236-VO-TZ-OKUMU-VMF00252	1.2	1	TZA	Katavi	TZ-28	Mpanda	funestus	TZ-28_fune_2022	TZ-28_fune_2022_03	TZ-28_fune_2022_Q1	TZ-28_Mpanda_fune_2022	TZ-28_Mpanda_fune_2022_03	TZ-28_Mpanda_fune_2022_Q1
VBS82169	TZ_KAT_8	Joel Odero	Tanzania	Vikonge	2022	3	-6.091	30.936	F	1236-VO-TZ-OKUMU-VMF00252	1.2	1	TZA	Katavi	TZ-28	Mpanda	funestus	TZ-28_fune_2022	TZ-28_fune_2022_03	TZ-28_fune_2022_Q1	TZ-28_Mpanda_fune_2022	TZ-28_Mpanda_fune_2022_03	TZ-28_Mpanda_fune_2022_Q1
VBS82170	TZ_KAT_9	Joel Odero	Tanzania	Vikonge	2022	3	-6.091	30.936	F	1236-VO-TZ-OKUMU-VMF00252	1.2	1	TZA	Katavi	TZ-28	Mpanda	funestus	TZ-28_fune_2022	TZ-28_fune_2022_03	TZ-28_fune_2022_Q1	TZ-28_Mpanda_fune_2022	TZ-28_Mpanda_fune_2022_03	TZ-28_Mpanda_fune_2022_Q1
VBS82171	TZ_KAT_11	Joel Odero	Tanzania	Vikonge	2022	3	-6.091	30.936	F	1236-VO-TZ-OKUMU-VMF00252	1.2	1	TZA	Katavi	TZ-28	Mpanda	funestus	TZ-28_fune_2022	TZ-28_fune_2022_03	TZ-28_fune_2022_Q1	TZ-28_Mpanda_fune_2022	TZ-28_Mpanda_fune_2022_03	TZ-28_Mpanda_fune_2022_Q1
VBS82172	TZ_KAT_14	Joel Odero	Tanzania	Vikonge	2022	3	-6.091	30.936	F	1236-VO-TZ-OKUMU-VMF00252	1.2	1	TZA	Katavi	TZ-28	Mpanda	funestus	TZ-28_fune_2022	TZ-28_fune_2022_03	TZ-28_fune_2022_Q1	TZ-28_Mpanda_fune_2022	TZ-28_Mpanda_fune_2022_03	TZ-28_Mpanda_fune_2022_Q1
VBS82173	TZ_KAT_15	Joel Odero	Tanzania	Vikonge	2022	3	-6.091	30.936	F	1236-VO-TZ-OKUMU-VMF00252	1.2	1	TZA	Katavi	TZ-28	Mpanda	funestus	TZ-28_fune_2022	TZ-28_fune_2022_03	TZ-28_fune_2022_Q1	TZ-28_Mpanda_fune_2022	TZ-28_Mpanda_fune_2022_03	TZ-28_Mpanda_fune_2022_Q1
VBS82174	TZ_KAT_19	Joel Odero	Tanzania	Vikonge	2022	3	-6.091	30.936	F	1236-VO-TZ-OKUMU-VMF00252	1.2	1	TZA	Katavi	TZ-28	Mpanda	funestus	TZ-28_fune_2022	TZ-28_fune_2022_03	TZ-28_fune_2022_Q1	TZ-28_Mpanda_fune_2022	TZ-28_Mpanda_fune_2022_03	TZ-28_Mpanda_fune_2022_Q1
VBS82176	TZ_RUV_8	Joel Odero	Tanzania	Nandembo	2022	3	-10.983	37.283	F	1236-VO-TZ-OKUMU-VMF00252	1.2	1	TZA	Ruvuma	TZ-21	Tunduru	funestus	TZ-21_fune_2022	TZ-21_fune_2022_03	TZ-21_fune_2022_Q1	TZ-21_Tunduru_fune_2022	TZ-21_Tunduru_fune_2022_03	TZ-21_Tunduru_fune_2022_Q1
VBS82177	TZ_RUV_9	Joel Odero	Tanzania	Nandembo	2022	3	-10.983	37.283	F	1236-VO-TZ-OKUMU-VMF00252	1.2	1	TZA	Ruvuma	TZ-21	Tunduru	funestus	TZ-21_fune_2022	TZ-21_fune_2022_03	TZ-21_fune_2022_Q1	TZ-21_Tunduru_fune_2022	TZ-21_Tunduru_fune_2022_03	TZ-21_Tunduru_fune_2022_Q1
VBS82178	TZ_RUV_13	Joel Odero	Tanzania	Nandembo	2022	3	-10.983	37.283	F	1236-VO-TZ-OKUMU-VMF00252	1.2	1	TZA	Ruvuma	TZ-21	Tunduru	funestus	TZ-21_fune_2022	TZ-21_fune_2022_03	TZ-21_fune_2022_Q1	TZ-21_Tunduru_fune_2022	TZ-21_Tunduru_fune_2022_03	TZ-21_Tunduru_fune_2022_Q1
VBS82179	TZ_RUV_18	Joel Odero	Tanzania	Nandembo	2022	3	-10.983	37.283	F	1236-VO-TZ-OKUMU-VMF00252	1.2	1	TZA	Ruvuma	TZ-21	Tunduru	funestus	TZ-21_fune_2022	TZ-21_fune_2022_03	TZ-21_fune_2022_Q1	TZ-21_Tunduru_fune_2022	TZ-21_Tunduru_fune_2022_03	TZ-21_Tunduru_fune_2022_Q1
VBS82180	TZ_DOM_1	Joel Odero	Tanzania	Mbori	2022	5	-6.272	36.378	F	1236-VO-TZ-OKUMU-VMF00252	1.2	2	TZA	Dodoma	TZ-03	Mpwapwa	funestus	TZ-03_fune_2022	TZ-03_fune_2022_05	TZ-03_fune_2022_Q2	TZ-03_Mpwapwa_fune_2022	TZ-03_Mpwapwa_fune_2022_05	TZ-03_Mpwapwa_fune_2022_Q2
VBS82181	TZ_DOM_2	Joel Odero	Tanzania	Mbori	2022	5	-6.272	36.378	F	1236-VO-TZ-OKUMU-VMF00252	1.2	2	TZA	Dodoma	TZ-03	Mpwapwa	funestus	TZ-03_fune_2022	TZ-03_fune_2022_05	TZ-03_fune_2022_Q2	TZ-03_Mpwapwa_fune_2022	TZ-03_Mpwapwa_fune_2022_05	TZ-03_Mpwapwa_fune_2022_Q2
VBS82182	TZ_DOM_3	Joel Odero	Tanzania	Mbori	2022	5	-6.272	36.378	F	1236-VO-TZ-OKUMU-VMF00252	1.2	2	TZA	Dodoma	TZ-03	Mpwapwa	funestus	TZ-03_fune_2022	TZ-03_fune_2022_05	TZ-03_fune_2022_Q2	TZ-03_Mpwapwa_fune_2022	TZ-03_Mpwapwa_fune_2022_05	TZ-03_Mpwapwa_fune_2022_Q2
VBS82183	TZ_DOM_4	Joel Odero	Tanzania	Mbori	2022	5	-6.272	36.378	F	1236-VO-TZ-OKUMU-VMF00252	1.2	2	TZA	Dodoma	TZ-03	Mpwapwa	funestus	TZ-03_fune_2022	TZ-03_fune_2022_05	TZ-03_fune_2022_Q2	TZ-03_Mpwapwa_fune_2022	TZ-03_Mpwapwa_fune_2022_05	TZ-03_Mpwapwa_fune_2022_Q2
VBS82185	TZ_DOM_6	Joel Odero	Tanzania	Mbori	2022	5	-6.272	36.378	F	1236-VO-TZ-OKUMU-VMF00252	1.2	2	TZA	Dodoma	TZ-03	Mpwapwa	funestus	TZ-03_fune_2022	TZ-03_fune_2022_05	TZ-03_fune_2022_Q2	TZ-03_Mpwapwa_fune_2022	TZ-03_Mpwapwa_fune_2022_05	TZ-03_Mpwapwa_fune_2022_Q2
VBS82187	TZ_DOM_8	Joel Odero	Tanzania	Mbori	2022	5	-6.272	36.378	F	1236-VO-TZ-OKUMU-VMF00252	1.2	2	TZA	Dodoma	TZ-03	Mpwapwa	funestus	TZ-03_fune_2022	TZ-03_fune_2022_05	TZ-03_fune_2022_Q2	TZ-03_Mpwapwa_fune_2022	TZ-03_Mpwapwa_fune_2022_05	TZ-03_Mpwapwa_fune_2022_Q2
VBS82189	TZ_DOM_11	Joel Odero	Tanzania	Mbori	2022	5	-6.272	36.378	F	1236-VO-TZ-OKUMU-VMF00252	1.2	2	TZA	Dodoma	TZ-03	Mpwapwa	funestus	TZ-03_fune_2022	TZ-03_fune_2022_05	TZ-03_fune_2022_Q2	TZ-03_Mpwapwa_fune_2022	TZ-03_Mpwapwa_fune_2022_05	TZ-03_Mpwapwa_fune_2022_Q2
VBS82190	TZ_DOM_12	Joel Odero	Tanzania	Mbori	2022	5	-6.272	36.378	F	1236-VO-TZ-OKUMU-VMF00252	1.2	2	TZA	Dodoma	TZ-03	Mpwapwa	funestus	TZ-03_fune_2022	TZ-03_fune_2022_05	TZ-03_fune_2022_Q2	TZ-03_Mpwapwa_fune_2022	TZ-03_Mpwapwa_fune_2022_05	TZ-03_Mpwapwa_fune_2022_Q2
VBS82191	TZ_DOM_13	Joel Odero	Tanzania	Mbori	2022	5	-6.272	36.378	F	1236-VO-TZ-OKUMU-VMF00252	1.2	2	TZA	Dodoma	TZ-03	Mpwapwa	funestus	TZ-03_fune_2022	TZ-03_fune_2022_05	TZ-03_fune_2022_Q2	TZ-03_Mpwapwa_fune_2022	TZ-03_Mpwapwa_fune_2022_05	TZ-03_Mpwapwa_fune_2022_Q2
VBS82192	TZ_DOM_14	Joel Odero	Tanzania	Mbori	2022	5	-6.272	36.378	F	1236-VO-TZ-OKUMU-VMF00252	1.2	2	TZA	Dodoma	TZ-03	Mpwapwa	funestus	TZ-03_fune_2022	TZ-03_fune_2022_05	TZ-03_fune_2022_Q2	TZ-03_Mpwapwa_fune_2022	TZ-03_Mpwapwa_fune_2022_05	TZ-03_Mpwapwa_fune_2022_Q2
VBS82193	TZ_DOM_15	Joel Odero	Tanzania	Mbori	2022	5	-6.272	36.378	F	1236-VO-TZ-OKUMU-VMF00252	1.2	2	TZA	Dodoma	TZ-03	Mpwapwa	funestus	TZ-03_fune_2022	TZ-03_fune_2022_05	TZ-03_fune_2022_Q2	TZ-03_Mpwapwa_fune_2022	TZ-03_Mpwapwa_fune_2022_05	TZ-03_Mpwapwa_fune_2022_Q2
VBS82195	TZ_DOM_17	Joel Odero	Tanzania	Mbori	2022	5	-6.272	36.378	F	1236-VO-TZ-OKUMU-VMF00252	1.2	2	TZA	Dodoma	TZ-03	Mpwapwa	funestus	TZ-03_fune_2022	TZ-03_fune_2022_05	TZ-03_fune_2022_Q2	TZ-03_Mpwapwa_fune_2022	TZ-03_Mpwapwa_fune_2022_05	TZ-03_Mpwapwa_fune_2022_Q2
VBS82196	TZ_DOM_18	Joel Odero	Tanzania	Mbori	2022	5	-6.272	36.378	F	1236-VO-TZ-OKUMU-VMF00252	1.2	2	TZA	Dodoma	TZ-03	Mpwapwa	funestus	TZ-03_fune_2022	TZ-03_fune_2022_05	TZ-03_fune_2022_Q2	TZ-03_Mpwapwa_fune_2022	TZ-03_Mpwapwa_fune_2022_05	TZ-03_Mpwapwa_fune_2022_Q2
VBS82197	TZ_DOM_19	Joel Odero	Tanzania	Mbori	2022	5	-6.272	36.378	F	1236-VO-TZ-OKUMU-VMF00252	1.2	2	TZA	Dodoma	TZ-03	Mpwapwa	funestus	TZ-03_fune_2022	TZ-03_fune_2022_05	TZ-03_fune_2022_Q2	TZ-03_Mpwapwa_fune_2022	TZ-03_Mpwapwa_fune_2022_05	TZ-03_Mpwapwa_fune_2022_Q2
VBS82198	TZ_DOM_20	Joel Odero	Tanzania	Mbori	2022	5	-6.272	36.378	F	1236-VO-TZ-OKUMU-VMF00252	1.2	2	TZA	Dodoma	TZ-03	Mpwapwa	funestus	TZ-03_fune_2022	TZ-03_fune_2022_05	TZ-03_fune_2022_Q2	TZ-03_Mpwapwa_fune_2022	TZ-03_Mpwapwa_fune_2022_05	TZ-03_Mpwapwa_fune_2022_Q2
VBS82199	TZ_BAG_1	Joel Odero	Tanzania	Sengasenga	2022	8	-6.386	38.575	F	1236-VO-TZ-OKUMU-VMF00252	1.2	3	TZA	Pwani	TZ-19	Bagamoyo	funestus	TZ-19_fune_2022	TZ-19_fune_2022_08	TZ-19_fune_2022_Q3	TZ-19_Bagamoyo_fune_2022	TZ-19_Bagamoyo_fune_2022_08	TZ-19_Bagamoyo_fune_2022_Q3
VBS82200	TZ_BAG_4	Joel Odero	Tanzania	Sengasenga	2022	8	-6.386	38.575	F	1236-VO-TZ-OKUMU-VMF00252	1.2	3	TZA	Pwani	TZ-19	Bagamoyo	funestus	TZ-19_fune_2022	TZ-19_fune_2022_08	TZ-19_fune_2022_Q3	TZ-19_Bagamoyo_fune_2022	TZ-19_Bagamoyo_fune_2022_08	TZ-19_Bagamoyo_fune_2022_Q3
VBS82201	TZ_LND_1	Joel Odero	Tanzania	Mtualonga	2022	9	-10.218	39.492	F	1236-VO-TZ-OKUMU-VMF00252	1.2	3	TZA	Lindi	TZ-12	Lindi	funestus	TZ-12_fune_2022	TZ-12_fune_2022_09	TZ-12_fune_2022_Q3	TZ-12_Lindi_fune_2022	TZ-12_Lindi_fune_2022_09	TZ-12_Lindi_fune_2022_Q3
VBS82202	TZ_LND_2	Joel Odero	Tanzania	Mtualonga	2022	9	-10.218	39.492	F	1236-VO-TZ-OKUMU-VMF00252	1.2	3	TZA	Lindi	TZ-12	Lindi	funestus	TZ-12_fune_2022	TZ-12_fune_2022_09	TZ-12_fune_2022_Q3	TZ-12_Lindi_fune_2022	TZ-12_Lindi_fune_2022_09	TZ-12_Lindi_fune_2022_Q3
VBS82203	TZ_LND_3	Joel Odero	Tanzania	Mtualonga	2022	9	-10.218	39.492	F	1236-VO-TZ-OKUMU-VMF00252	1.2	3	TZA	Lindi	TZ-12	Lindi	funestus	TZ-12_fune_2022	TZ-12_fune_2022_09	TZ-12_fune_2022_Q3	TZ-12_Lindi_fune_2022	TZ-12_Lindi_fune_2022_09	TZ-12_Lindi_fune_2022_Q3
VBS82204	TZ_LND_4	Joel Odero	Tanzania	Mtualonga	2022	9	-10.218	39.492	F	1236-VO-TZ-OKUMU-VMF00252	1.2	3	TZA	Lindi	TZ-12	Lindi	funestus	TZ-12_fune_2022	TZ-12_fune_2022_09	TZ-12_fune_2022_Q3	TZ-12_Lindi_fune_2022	TZ-12_Lindi_fune_2022_09	TZ-12_Lindi_fune_2022_Q3
VBS82205	TZ_LND_5	Joel Odero	Tanzania	Mtualonga	2022	9	-10.218	39.492	F	1236-VO-TZ-OKUMU-VMF00252	1.2	3	TZA	Lindi	TZ-12	Lindi	funestus	TZ-12_fune_2022	TZ-12_fune_2022_09	TZ-12_fune_2022_Q3	TZ-12_Lindi_fune_2022	TZ-12_Lindi_fune_2022_09	TZ-12_Lindi_fune_2022_Q3
VBS82206	TZ_LND_6	Joel Odero	Tanzania	Mtualonga	2022	9	-10.218	39.492	F	1236-VO-TZ-OKUMU-VMF00252	1.2	3	TZA	Lindi	TZ-12	Lindi	funestus	TZ-12_fune_2022	TZ-12_fune_2022_09	TZ-12_fune_2022_Q3	TZ-12_Lindi_fune_2022	TZ-12_Lindi_fune_2022_09	TZ-12_Lindi_fune_2022_Q3
VBS82207	TZ_LND_7	Joel Odero	Tanzania	Mtualonga	2022	9	-10.218	39.492	F	1236-VO-TZ-OKUMU-VMF00252	1.2	3	TZA	Lindi	TZ-12	Lindi	funestus	TZ-12_fune_2022	TZ-12_fune_2022_09	TZ-12_fune_2022_Q3	TZ-12_Lindi_fune_2022	TZ-12_Lindi_fune_2022_09	TZ-12_Lindi_fune_2022_Q3
VBS82208	TZ_LND_8	Joel Odero	Tanzania	Mtualonga	2022	9	-10.218	39.492	F	1236-VO-TZ-OKUMU-VMF00252	1.2	3	TZA	Lindi	TZ-12	Lindi	funestus	TZ-12_fune_2022	TZ-12_fune_2022_09	TZ-12_fune_2022_Q3	TZ-12_Lindi_fune_2022	TZ-12_Lindi_fune_2022_09	TZ-12_Lindi_fune_2022_Q3
VBS82209	TZ_LND_10	Joel Odero	Tanzania	Mtualonga	2022	9	-10.218	39.492	F	1236-VO-TZ-OKUMU-VMF00252	1.2	3	TZA	Lindi	TZ-12	Lindi	funestus	TZ-12_fune_2022	TZ-12_fune_2022_09	TZ-12_fune_2022_Q3	TZ-12_Lindi_fune_2022	TZ-12_Lindi_fune_2022_09	TZ-12_Lindi_fune_2022_Q3
VBS82210	TZ_LND_11	Joel Odero	Tanzania	Mtualonga	2022	9	-10.218	39.492	F	1236-VO-TZ-OKUMU-VMF00252	1.2	3	TZA	Lindi	TZ-12	Lindi	funestus	TZ-12_fune_2022	TZ-12_fune_2022_09	TZ-12_fune_2022_Q3	TZ-12_Lindi_fune_2022	TZ-12_Lindi_fune_2022_09	TZ-12_Lindi_fune_2022_Q3
VBS82211	TZ_LND_12	Joel Odero	Tanzania	Mtualonga	2022	9	-10.218	39.492	F	1236-VO-TZ-OKUMU-VMF00252	1.2	3	TZA	Lindi	TZ-12	Lindi	funestus	TZ-12_fune_2022	TZ-12_fune_2022_09	TZ-12_fune_2022_Q3	TZ-12_Lindi_fune_2022	TZ-12_Lindi_fune_2022_09	TZ-12_Lindi_fune_2022_Q3
VBS82212	TZ_LND_13	Joel Odero	Tanzania	Mtualonga	2022	9	-10.218	39.492	F	1236-VO-TZ-OKUMU-VMF00252	1.2	3	TZA	Lindi	TZ-12	Lindi	funestus	TZ-12_fune_2022	TZ-12_fune_2022_09	TZ-12_fune_2022_Q3	TZ-12_Lindi_fune_2022	TZ-12_Lindi_fune_2022_09	TZ-12_Lindi_fune_2022_Q3
VBS82213	TZ_LND_14	Joel Odero	Tanzania	Mtualonga	2022	9	-10.218	39.492	F	1236-VO-TZ-OKUMU-VMF00252	1.2	3	TZA	Lindi	TZ-12	Lindi	funestus	TZ-12_fune_2022	TZ-12_fune_2022_09	TZ-12_fune_2022_Q3	TZ-12_Lindi_fune_2022	TZ-12_Lindi_fune_2022_09	TZ-12_Lindi_fune_2022_Q3
VBS82214	TZ_LND_15	Joel Odero	Tanzania	Mtualonga	2022	9	-10.218	39.492	F	1236-VO-TZ-OKUMU-VMF00252	1.2	3	TZA	Lindi	TZ-12	Lindi	funestus	TZ-12_fune_2022	TZ-12_fune_2022_09	TZ-12_fune_2022_Q3	TZ-12_Lindi_fune_2022	TZ-12_Lindi_fune_2022_09	TZ-12_Lindi_fune_2022_Q3
VBS82215	TZ_LND_16	Joel Odero	Tanzania	Mtualonga	2022	9	-10.218	39.492	F	1236-VO-TZ-OKUMU-VMF00252	1.2	3	TZA	Lindi	TZ-12	Lindi	funestus	TZ-12_fune_2022	TZ-12_fune_2022_09	TZ-12_fune_2022_Q3	TZ-12_Lindi_fune_2022	TZ-12_Lindi_fune_2022_09	TZ-12_Lindi_fune_2022_Q3
VBS82216	TZ_LND_19	Joel Odero	Tanzania	Mtualonga	2022	9	-10.218	39.492	F	1236-VO-TZ-OKUMU-VMF00252	1.2	3	TZA	Lindi	TZ-12	Lindi	funestus	TZ-12_fune_2022	TZ-12_fune_2022_09	TZ-12_fune_2022_Q3	TZ-12_Lindi_fune_2022	TZ-12_Lindi_fune_2022_09	TZ-12_Lindi_fune_2022_Q3
VBS82217	TZ_TNG_1	Joel Odero	Tanzania	Kwamwale	2022	5	-5.157	38.729	F	1236-VO-TZ-OKUMU-VMF00252	1.2	2	TZA	Tanga	TZ-25	Muheza	funestus	TZ-25_fune_2022	TZ-25_fune_2022_05	TZ-25_fune_2022_Q2	TZ-25_Muheza_fune_2022	TZ-25_Muheza_fune_2022_05	TZ-25_Muheza_fune_2022_Q2
VBS82218	TZ_TNG_5	Joel Odero	Tanzania	Kwamwale	2022	5	-5.157	38.729	F	1236-VO-TZ-OKUMU-VMF00252	1.2	2	TZA	Tanga	TZ-25	Muheza	funestus	TZ-25_fune_2022	TZ-25_fune_2022_05	TZ-25_fune_2022_Q2	TZ-25_Muheza_fune_2022	TZ-25_Muheza_fune_2022_05	TZ-25_Muheza_fune_2022_Q2
VBS82220	TZ_TNG_8	Joel Odero	Tanzania	Kwamwale	2022	5	-5.157	38.729	F	1236-VO-TZ-OKUMU-VMF00252	1.2	2	TZA	Tanga	TZ-25	Muheza	funestus	TZ-25_fune_2022	TZ-25_fune_2022_05	TZ-25_fune_2022_Q2	TZ-25_Muheza_fune_2022	TZ-25_Muheza_fune_2022_05	TZ-25_Muheza_fune_2022_Q2
VBS82221	TZ_TNG_9	Joel Odero	Tanzania	Kwamwale	2022	5	-5.157	38.729	F	1236-VO-TZ-OKUMU-VMF00252	1.2	2	TZA	Tanga	TZ-25	Muheza	funestus	TZ-25_fune_2022	TZ-25_fune_2022_05	TZ-25_fune_2022_Q2	TZ-25_Muheza_fune_2022	TZ-25_Muheza_fune_2022_05	TZ-25_Muheza_fune_2022_Q2
VBS82222	TZ_TNG_10	Joel Odero	Tanzania	Kwamwale	2022	5	-5.157	38.729	F	1236-VO-TZ-OKUMU-VMF00252	1.2	2	TZA	Tanga	TZ-25	Muheza	funestus	TZ-25_fune_2022	TZ-25_fune_2022_05	TZ-25_fune_2022_Q2	TZ-25_Muheza_fune_2022	TZ-25_Muheza_fune_2022_05	TZ-25_Muheza_fune_2022_Q2
VBS82223	TZ_TNG_11	Joel Odero	Tanzania	Kwamwale	2022	5	-5.157	38.729	F	1236-VO-TZ-OKUMU-VMF00252	1.2	2	TZA	Tanga	TZ-25	Muheza	funestus	TZ-25_fune_2022	TZ-25_fune_2022_05	TZ-25_fune_2022_Q2	TZ-25_Muheza_fune_2022	TZ-25_Muheza_fune_2022_05	TZ-25_Muheza_fune_2022_Q2
VBS82224	TZ_TNG_12	Joel Odero	Tanzania	Kwamwale	2022	5	-5.157	38.729	F	1236-VO-TZ-OKUMU-VMF00252	1.2	2	TZA	Tanga	TZ-25	Muheza	funestus	TZ-25_fune_2022	TZ-25_fune_2022_05	TZ-25_fune_2022_Q2	TZ-25_Muheza_fune_2022	TZ-25_Muheza_fune_2022_05	TZ-25_Muheza_fune_2022_Q2
VBS82225	TZ_TNG_13	Joel Odero	Tanzania	Kwamwale	2022	5	-5.157	38.729	F	1236-VO-TZ-OKUMU-VMF00252	1.2	2	TZA	Tanga	TZ-25	Muheza	funestus	TZ-25_fune_2022	TZ-25_fune_2022_05	TZ-25_fune_2022_Q2	TZ-25_Muheza_fune_2022	TZ-25_Muheza_fune_2022_05	TZ-25_Muheza_fune_2022_Q2
VBS82226	TZ_TNG_14	Joel Odero	Tanzania	Kwamwale	2022	5	-5.157	38.729	F	1236-VO-TZ-OKUMU-VMF00252	1.2	2	TZA	Tanga	TZ-25	Muheza	funestus	TZ-25_fune_2022	TZ-25_fune_2022_05	TZ-25_fune_2022_Q2	TZ-25_Muheza_fune_2022	TZ-25_Muheza_fune_2022_05	TZ-25_Muheza_fune_2022_Q2
VBS82227	TZ_TNG_15	Joel Odero	Tanzania	Kwamwale	2022	5	-5.157	38.729	F	1236-VO-TZ-OKUMU-VMF00252	1.2	2	TZA	Tanga	TZ-25	Muheza	funestus	TZ-25_fune_2022	TZ-25_fune_2022_05	TZ-25_fune_2022_Q2	TZ-25_Muheza_fune_2022	TZ-25_Muheza_fune_2022_05	TZ-25_Muheza_fune_2022_Q2
VBS82228	TZ_TNG_16	Joel Odero	Tanzania	Kwamwale	2022	5	-5.157	38.729	F	1236-VO-TZ-OKUMU-VMF00252	1.2	2	TZA	Tanga	TZ-25	Muheza	funestus	TZ-25_fune_2022	TZ-25_fune_2022_05	TZ-25_fune_2022_Q2	TZ-25_Muheza_fune_2022	TZ-25_Muheza_fune_2022_05	TZ-25_Muheza_fune_2022_Q2
VBS82229	TZ_TNG_17	Joel Odero	Tanzania	Kwamwale	2022	5	-5.157	38.729	F	1236-VO-TZ-OKUMU-VMF00252	1.2	2	TZA	Tanga	TZ-25	Muheza	funestus	TZ-25_fune_2022	TZ-25_fune_2022_05	TZ-25_fune_2022_Q2	TZ-25_Muheza_fune_2022	TZ-25_Muheza_fune_2022_05	TZ-25_Muheza_fune_2022_Q2
VBS82230	TZ_TNG_18	Joel Odero	Tanzania	Kwamwale	2022	5	-5.157	38.729	F	1236-VO-TZ-OKUMU-VMF00252	1.2	2	TZA	Tanga	TZ-25	Muheza	funestus	TZ-25_fune_2022	TZ-25_fune_2022_05	TZ-25_fune_2022_Q2	TZ-25_Muheza_fune_2022	TZ-25_Muheza_fune_2022_05	TZ-25_Muheza_fune_2022_Q2
VBS85333	TZ_KAT_36	Joel Odero	Tanzania	Vikonge	2022	3	-6.091	30.936	F	1236-VO-TZ-OKUMU-VMF00261	1.3	1	TZA	Katavi	TZ-28	Mpanda	funestus	TZ-28_fune_2022	TZ-28_fune_2022_03	TZ-28_fune_2022_Q1	TZ-28_Mpanda_fune_2022	TZ-28_Mpanda_fune_2022_03	TZ-28_Mpanda_fune_2022_Q1
VBS85334	TZ_KAT_35	Joel Odero	Tanzania	Vikonge	2022	3	-6.091	30.936	F	1236-VO-TZ-OKUMU-VMF00261	1.3	1	TZA	Katavi	TZ-28	Mpanda	funestus	TZ-28_fune_2022	TZ-28_fune_2022_03	TZ-28_fune_2022_Q1	TZ-28_Mpanda_fune_2022	TZ-28_Mpanda_fune_2022_03	TZ-28_Mpanda_fune_2022_Q1
VBS85335	TZ_KAT_34	Joel Odero	Tanzania	Vikonge	2022	3	-6.091	30.936	F	1236-VO-TZ-OKUMU-VMF00261	1.3	1	TZA	Katavi	TZ-28	Mpanda	funestus	TZ-28_fune_2022	TZ-28_fune_2022_03	TZ-28_fune_2022_Q1	TZ-28_Mpanda_fune_2022	TZ-28_Mpanda_fune_2022_03	TZ-28_Mpanda_fune_2022_Q1
VBS85336	TZ_KAT_33	Joel Odero	Tanzania	Vikonge	2022	3	-6.091	30.936	F	1236-VO-TZ-OKUMU-VMF00261	1.3	1	TZA	Katavi	TZ-28	Mpanda	funestus	TZ-28_fune_2022	TZ-28_fune_2022_03	TZ-28_fune_2022_Q1	TZ-28_Mpanda_fune_2022	TZ-28_Mpanda_fune_2022_03	TZ-28_Mpanda_fune_2022_Q1
VBS85337	TZ_KAT_32	Joel Odero	Tanzania	Vikonge	2022	3	-6.091	30.936	F	1236-VO-TZ-OKUMU-VMF00261	1.3	1	TZA	Katavi	TZ-28	Mpanda	funestus	TZ-28_fune_2022	TZ-28_fune_2022_03	TZ-28_fune_2022_Q1	TZ-28_Mpanda_fune_2022	TZ-28_Mpanda_fune_2022_03	TZ-28_Mpanda_fune_2022_Q1
VBS85338	TZ_KAT_31	Joel Odero	Tanzania	Vikonge	2022	3	-6.091	30.936	F	1236-VO-TZ-OKUMU-VMF00261	1.3	1	TZA	Katavi	TZ-28	Mpanda	funestus	TZ-28_fune_2022	TZ-28_fune_2022_03	TZ-28_fune_2022_Q1	TZ-28_Mpanda_fune_2022	TZ-28_Mpanda_fune_2022_03	TZ-28_Mpanda_fune_2022_Q1
VBS85339	TZ_LND_34	Joel Odero	Tanzania	Mtualonga	2022	9	-10.218	39.492	F	1236-VO-TZ-OKUMU-VMF00261	1.3	3	TZA	Lindi	TZ-12	Lindi	funestus	TZ-12_fune_2022	TZ-12_fune_2022_09	TZ-12_fune_2022_Q3	TZ-12_Lindi_fune_2022	TZ-12_Lindi_fune_2022_09	TZ-12_Lindi_fune_2022_Q3
VBS85340	TZ_LND_33	Joel Odero	Tanzania	Mtualonga	2022	9	-10.218	39.492	F	1236-VO-TZ-OKUMU-VMF00261	1.3	3	TZA	Lindi	TZ-12	Lindi	funestus	TZ-12_fune_2022	TZ-12_fune_2022_09	TZ-12_fune_2022_Q3	TZ-12_Lindi_fune_2022	TZ-12_Lindi_fune_2022_09	TZ-12_Lindi_fune_2022_Q3
VBS85341	TZ_LND_32	Joel Odero	Tanzania	Mtualonga	2022	9	-10.218	39.492	F	1236-VO-TZ-OKUMU-VMF00261	1.3	3	TZA	Lindi	TZ-12	Lindi	funestus	TZ-12_fune_2022	TZ-12_fune_2022_09	TZ-12_fune_2022_Q3	TZ-12_Lindi_fune_2022	TZ-12_Lindi_fune_2022_09	TZ-12_Lindi_fune_2022_Q3
VBS85342	TZ_LND_31	Joel Odero	Tanzania	Mtualonga	2022	9	-10.218	39.492	F	1236-VO-TZ-OKUMU-VMF00261	1.3	3	TZA	Lindi	TZ-12	Lindi	funestus	TZ-12_fune_2022	TZ-12_fune_2022_09	TZ-12_fune_2022_Q3	TZ-12_Lindi_fune_2022	TZ-12_Lindi_fune_2022_09	TZ-12_Lindi_fune_2022_Q3
VBS85343	TZ_LND_30	Joel Odero	Tanzania	Mtualonga	2022	9	-10.218	39.492	F	1236-VO-TZ-OKUMU-VMF00261	1.3	3	TZA	Lindi	TZ-12	Lindi	funestus	TZ-12_fune_2022	TZ-12_fune_2022_09	TZ-12_fune_2022_Q3	TZ-12_Lindi_fune_2022	TZ-12_Lindi_fune_2022_09	TZ-12_Lindi_fune_2022_Q3
VBS85344	TZ_LND_29	Joel Odero	Tanzania	Mtualonga	2022	9	-10.218	39.492	F	1236-VO-TZ-OKUMU-VMF00261	1.3	3	TZA	Lindi	TZ-12	Lindi	funestus	TZ-12_fune_2022	TZ-12_fune_2022_09	TZ-12_fune_2022_Q3	TZ-12_Lindi_fune_2022	TZ-12_Lindi_fune_2022_09	TZ-12_Lindi_fune_2022_Q3
VBS85345	TZ_LND_28	Joel Odero	Tanzania	Mtualonga	2022	9	-10.218	39.492	F	1236-VO-TZ-OKUMU-VMF00261	1.3	3	TZA	Lindi	TZ-12	Lindi	funestus	TZ-12_fune_2022	TZ-12_fune_2022_09	TZ-12_fune_2022_Q3	TZ-12_Lindi_fune_2022	TZ-12_Lindi_fune_2022_09	TZ-12_Lindi_fune_2022_Q3
VBS85346	TZ_LND_27	Joel Odero	Tanzania	Mtualonga	2022	9	-10.218	39.492	F	1236-VO-TZ-OKUMU-VMF00261	1.3	3	TZA	Lindi	TZ-12	Lindi	funestus	TZ-12_fune_2022	TZ-12_fune_2022_09	TZ-12_fune_2022_Q3	TZ-12_Lindi_fune_2022	TZ-12_Lindi_fune_2022_09	TZ-12_Lindi_fune_2022_Q3
VBS85347	TZ_LND_26	Joel Odero	Tanzania	Mtualonga	2022	9	-10.218	39.492	F	1236-VO-TZ-OKUMU-VMF00261	1.3	3	TZA	Lindi	TZ-12	Lindi	funestus	TZ-12_fune_2022	TZ-12_fune_2022_09	TZ-12_fune_2022_Q3	TZ-12_Lindi_fune_2022	TZ-12_Lindi_fune_2022_09	TZ-12_Lindi_fune_2022_Q3
VBS85348	TZ_KAG_42	Joel Odero	Tanzania	Byeju	2022	1	-1.08	31.376	F	1236-VO-TZ-OKUMU-VMF00261	1.3	1	TZA	Kagera	TZ-05	Missenyi	funestus	TZ-05_fune_2022	TZ-05_fune_2022_01	TZ-05_fune_2022_Q1	TZ-05_Missenyi_fune_2022	TZ-05_Missenyi_fune_2022_01	TZ-05_Missenyi_fune_2022_Q1
VBS85349	TZ_KAG_41	Joel Odero	Tanzania	Byeju	2022	1	-1.08	31.376	F	1236-VO-TZ-OKUMU-VMF00261	1.3	1	TZA	Kagera	TZ-05	Missenyi	funestus	TZ-05_fune_2022	TZ-05_fune_2022_01	TZ-05_fune_2022_Q1	TZ-05_Missenyi_fune_2022	TZ-05_Missenyi_fune_2022_01	TZ-05_Missenyi_fune_2022_Q1
VBS85350	TZ_MTW_50	Joel Odero	Tanzania	Mahurunga	2022	10	-10.538	40.279	F	1236-VO-TZ-OKUMU-VMF00261	1.3	4	TZA	Mtwara	TZ-17	Mtwara	funestus	TZ-17_fune_2022	TZ-17_fune_2022_10	TZ-17_fune_2022_Q4	TZ-17_Mtwara_fune_2022	TZ-17_Mtwara_fune_2022_10	TZ-17_Mtwara_fune_2022_Q4
VBS85351	TZ_MTW_49	Joel Odero	Tanzania	Mahurunga	2022	10	-10.538	40.279	F	1236-VO-TZ-OKUMU-VMF00261	1.3	4	TZA	Mtwara	TZ-17	Mtwara	funestus	TZ-17_fune_2022	TZ-17_fune_2022_10	TZ-17_fune_2022_Q4	TZ-17_Mtwara_fune_2022	TZ-17_Mtwara_fune_2022_10	TZ-17_Mtwara_fune_2022_Q4
VBS85352	TZ_MTW_48	Joel Odero	Tanzania	Mahurunga	2022	10	-10.538	40.279	F	1236-VO-TZ-OKUMU-VMF00261	1.3	4	TZA	Mtwara	TZ-17	Mtwara	funestus	TZ-17_fune_2022	TZ-17_fune_2022_10	TZ-17_fune_2022_Q4	TZ-17_Mtwara_fune_2022	TZ-17_Mtwara_fune_2022_10	TZ-17_Mtwara_fune_2022_Q4
VBS85353	TZ_LND_25	Joel Odero	Tanzania	Mtualonga	2022	9	-10.218	39.492	F	1236-VO-TZ-OKUMU-VMF00261	1.3	3	TZA	Lindi	TZ-12	Lindi	funestus	TZ-12_fune_2022	TZ-12_fune_2022_09	TZ-12_fune_2022_Q3	TZ-12_Lindi_fune_2022	TZ-12_Lindi_fune_2022_09	TZ-12_Lindi_fune_2022_Q3
VBS85354	TZ_LND_24	Joel Odero	Tanzania	Mtualonga	2022	9	-10.218	39.492	F	1236-VO-TZ-OKUMU-VMF00261	1.3	3	TZA	Lindi	TZ-12	Lindi	funestus	TZ-12_fune_2022	TZ-12_fune_2022_09	TZ-12_fune_2022_Q3	TZ-12_Lindi_fune_2022	TZ-12_Lindi_fune_2022_09	TZ-12_Lindi_fune_2022_Q3
VBS85355	TZ_LND_23	Joel Odero	Tanzania	Mtualonga	2022	9	-10.218	39.492	F	1236-VO-TZ-OKUMU-VMF00261	1.3	3	TZA	Lindi	TZ-12	Lindi	funestus	TZ-12_fune_2022	TZ-12_fune_2022_09	TZ-12_fune_2022_Q3	TZ-12_Lindi_fune_2022	TZ-12_Lindi_fune_2022_09	TZ-12_Lindi_fune_2022_Q3
VBS85356	TZ_LND_22	Joel Odero	Tanzania	Mtualonga	2022	9	-10.218	39.492	F	1236-VO-TZ-OKUMU-VMF00261	1.3	3	TZA	Lindi	TZ-12	Lindi	funestus	TZ-12_fune_2022	TZ-12_fune_2022_09	TZ-12_fune_2022_Q3	TZ-12_Lindi_fune_2022	TZ-12_Lindi_fune_2022_09	TZ-12_Lindi_fune_2022_Q3
VBS85357	TZ_LND_21	Joel Odero	Tanzania	Mtualonga	2022	9	-10.218	39.492	F	1236-VO-TZ-OKUMU-VMF00261	1.3	3	TZA	Lindi	TZ-12	Lindi	funestus	TZ-12_fune_2022	TZ-12_fune_2022_09	TZ-12_fune_2022_Q3	TZ-12_Lindi_fune_2022	TZ-12_Lindi_fune_2022_09	TZ-12_Lindi_fune_2022_Q3
VBS85358	TZ_TNG_36	Joel Odero	Tanzania	Kwamwale	2022	5	-5.157	38.729	F	1236-VO-TZ-OKUMU-VMF00261	1.3	2	TZA	Tanga	TZ-25	Muheza	funestus	TZ-25_fune_2022	TZ-25_fune_2022_05	TZ-25_fune_2022_Q2	TZ-25_Muheza_fune_2022	TZ-25_Muheza_fune_2022_05	TZ-25_Muheza_fune_2022_Q2
VBS85359	TZ_TNG_35	Joel Odero	Tanzania	Kwamwale	2022	5	-5.157	38.729	F	1236-VO-TZ-OKUMU-VMF00261	1.3	2	TZA	Tanga	TZ-25	Muheza	funestus	TZ-25_fune_2022	TZ-25_fune_2022_05	TZ-25_fune_2022_Q2	TZ-25_Muheza_fune_2022	TZ-25_Muheza_fune_2022_05	TZ-25_Muheza_fune_2022_Q2
VBS85360	TZ_TNG_34	Joel Odero	Tanzania	Kwamwale	2022	5	-5.157	38.729	F	1236-VO-TZ-OKUMU-VMF00261	1.3	2	TZA	Tanga	TZ-25	Muheza	funestus	TZ-25_fune_2022	TZ-25_fune_2022_05	TZ-25_fune_2022_Q2	TZ-25_Muheza_fune_2022	TZ-25_Muheza_fune_2022_05	TZ-25_Muheza_fune_2022_Q2
VBS85361	TZ_TNG_33	Joel Odero	Tanzania	Kwamwale	2022	5	-5.157	38.729	F	1236-VO-TZ-OKUMU-VMF00261	1.3	2	TZA	Tanga	TZ-25	Muheza	funestus	TZ-25_fune_2022	TZ-25_fune_2022_05	TZ-25_fune_2022_Q2	TZ-25_Muheza_fune_2022	TZ-25_Muheza_fune_2022_05	TZ-25_Muheza_fune_2022_Q2
VBS85362	TZ_TNG_32	Joel Odero	Tanzania	Kwamwale	2022	5	-5.157	38.729	F	1236-VO-TZ-OKUMU-VMF00261	1.3	2	TZA	Tanga	TZ-25	Muheza	funestus	TZ-25_fune_2022	TZ-25_fune_2022_05	TZ-25_fune_2022_Q2	TZ-25_Muheza_fune_2022	TZ-25_Muheza_fune_2022_05	TZ-25_Muheza_fune_2022_Q2
VBS85363	TZ_TNG_31	Joel Odero	Tanzania	Kwamwale	2022	5	-5.157	38.729	F	1236-VO-TZ-OKUMU-VMF00261	1.3	2	TZA	Tanga	TZ-25	Muheza	funestus	TZ-25_fune_2022	TZ-25_fune_2022_05	TZ-25_fune_2022_Q2	TZ-25_Muheza_fune_2022	TZ-25_Muheza_fune_2022_05	TZ-25_Muheza_fune_2022_Q2
VBS85364	TZ_TNG_30	Joel Odero	Tanzania	Kwamwale	2022	5	-5.157	38.729	F	1236-VO-TZ-OKUMU-VMF00261	1.3	2	TZA	Tanga	TZ-25	Muheza	funestus	TZ-25_fune_2022	TZ-25_fune_2022_05	TZ-25_fune_2022_Q2	TZ-25_Muheza_fune_2022	TZ-25_Muheza_fune_2022_05	TZ-25_Muheza_fune_2022_Q2
VBS85365	TZ_TNG_29	Joel Odero	Tanzania	Kwamwale	2022	5	-5.157	38.729	F	1236-VO-TZ-OKUMU-VMF00261	1.3	2	TZA	Tanga	TZ-25	Muheza	funestus	TZ-25_fune_2022	TZ-25_fune_2022_05	TZ-25_fune_2022_Q2	TZ-25_Muheza_fune_2022	TZ-25_Muheza_fune_2022_05	TZ-25_Muheza_fune_2022_Q2
VBS85366	TZ_TNG_27	Joel Odero	Tanzania	Kwamwale	2022	5	-5.157	38.729	F	1236-VO-TZ-OKUMU-VMF00261	1.3	2	TZA	Tanga	TZ-25	Muheza	funestus	TZ-25_fune_2022	TZ-25_fune_2022_05	TZ-25_fune_2022_Q2	TZ-25_Muheza_fune_2022	TZ-25_Muheza_fune_2022_05	TZ-25_Muheza_fune_2022_Q2
VBS85367	TZ_TNG_26	Joel Odero	Tanzania	Kwamwale	2022	5	-5.157	38.729	F	1236-VO-TZ-OKUMU-VMF00261	1.3	2	TZA	Tanga	TZ-25	Muheza	funestus	TZ-25_fune_2022	TZ-25_fune_2022_05	TZ-25_fune_2022_Q2	TZ-25_Muheza_fune_2022	TZ-25_Muheza_fune_2022_05	TZ-25_Muheza_fune_2022_Q2
VBS85368	TZ_TNG_25	Joel Odero	Tanzania	Kwamwale	2022	5	-5.157	38.729	F	1236-VO-TZ-OKUMU-VMF00261	1.3	2	TZA	Tanga	TZ-25	Muheza	funestus	TZ-25_fune_2022	TZ-25_fune_2022_05	TZ-25_fune_2022_Q2	TZ-25_Muheza_fune_2022	TZ-25_Muheza_fune_2022_05	TZ-25_Muheza_fune_2022_Q2
VBS85369	TZ_TNG_24	Joel Odero	Tanzania	Kwamwale	2022	5	-5.157	38.729	F	1236-VO-TZ-OKUMU-VMF00261	1.3	2	TZA	Tanga	TZ-25	Muheza	funestus	TZ-25_fune_2022	TZ-25_fune_2022_05	TZ-25_fune_2022_Q2	TZ-25_Muheza_fune_2022	TZ-25_Muheza_fune_2022_05	TZ-25_Muheza_fune_2022_Q2
VBS85370	TZ_TNG_22	Joel Odero	Tanzania	Kwamwale	2022	5	-5.157	38.729	F	1236-VO-TZ-OKUMU-VMF00261	1.3	2	TZA	Tanga	TZ-25	Muheza	funestus	TZ-25_fune_2022	TZ-25_fune_2022_05	TZ-25_fune_2022_Q2	TZ-25_Muheza_fune_2022	TZ-25_Muheza_fune_2022_05	TZ-25_Muheza_fune_2022_Q2
VBS85371	TZ_TNG_21	Joel Odero	Tanzania	Kwamwale	2022	5	-5.157	38.729	F	1236-VO-TZ-OKUMU-VMF00261	1.3	2	TZA	Tanga	TZ-25	Muheza	funestus	TZ-25_fune_2022	TZ-25_fune_2022_05	TZ-25_fune_2022_Q2	TZ-25_Muheza_fune_2022	TZ-25_Muheza_fune_2022_05	TZ-25_Muheza_fune_2022_Q2
VBS85372	TZ_DOM_36	Joel Odero	Tanzania	Mpwapwa	2022	5	-6.272	36.377	F	1236-VO-TZ-OKUMU-VMF00261	1.3	2	TZA	Dodoma	TZ-03	Mpwapwa	funestus	TZ-03_fune_2022	TZ-03_fune_2022_05	TZ-03_fune_2022_Q2	TZ-03_Mpwapwa_fune_2022	TZ-03_Mpwapwa_fune_2022_05	TZ-03_Mpwapwa_fune_2022_Q2
VBS85373	TZ_DOM_35	Joel Odero	Tanzania	Mpwapwa	2022	5	-6.272	36.377	F	1236-VO-TZ-OKUMU-VMF00261	1.3	2	TZA	Dodoma	TZ-03	Mpwapwa	funestus	TZ-03_fune_2022	TZ-03_fune_2022_05	TZ-03_fune_2022_Q2	TZ-03_Mpwapwa_fune_2022	TZ-03_Mpwapwa_fune_2022_05	TZ-03_Mpwapwa_fune_2022_Q2
VBS85374	TZ_DOM_34	Joel Odero	Tanzania	Mpwapwa	2022	5	-6.272	36.377	F	1236-VO-TZ-OKUMU-VMF00261	1.3	2	TZA	Dodoma	TZ-03	Mpwapwa	funestus	TZ-03_fune_2022	TZ-03_fune_2022_05	TZ-03_fune_2022_Q2	TZ-03_Mpwapwa_fune_2022	TZ-03_Mpwapwa_fune_2022_05	TZ-03_Mpwapwa_fune_2022_Q2
VBS85375	TZ_DOM_33	Joel Odero	Tanzania	Mpwapwa	2022	5	-6.272	36.377	F	1236-VO-TZ-OKUMU-VMF00261	1.3	2	TZA	Dodoma	TZ-03	Mpwapwa	funestus	TZ-03_fune_2022	TZ-03_fune_2022_05	TZ-03_fune_2022_Q2	TZ-03_Mpwapwa_fune_2022	TZ-03_Mpwapwa_fune_2022_05	TZ-03_Mpwapwa_fune_2022_Q2
VBS85376	TZ_DOM_32	Joel Odero	Tanzania	Mpwapwa	2022	5	-6.272	36.377	F	1236-VO-TZ-OKUMU-VMF00261	1.3	2	TZA	Dodoma	TZ-03	Mpwapwa	funestus	TZ-03_fune_2022	TZ-03_fune_2022_05	TZ-03_fune_2022_Q2	TZ-03_Mpwapwa_fune_2022	TZ-03_Mpwapwa_fune_2022_05	TZ-03_Mpwapwa_fune_2022_Q2
VBS85378	TZ_DOM_29	Joel Odero	Tanzania	Mpwapwa	2022	5	-6.272	36.377	F	1236-VO-TZ-OKUMU-VMF00261	1.3	2	TZA	Dodoma	TZ-03	Mpwapwa	funestus	TZ-03_fune_2022	TZ-03_fune_2022_05	TZ-03_fune_2022_Q2	TZ-03_Mpwapwa_fune_2022	TZ-03_Mpwapwa_fune_2022_05	TZ-03_Mpwapwa_fune_2022_Q2
VBS85379	TZ_DOM_28	Joel Odero	Tanzania	Mpwapwa	2022	5	-6.272	36.377	F	1236-VO-TZ-OKUMU-VMF00261	1.3	2	TZA	Dodoma	TZ-03	Mpwapwa	funestus	TZ-03_fune_2022	TZ-03_fune_2022_05	TZ-03_fune_2022_Q2	TZ-03_Mpwapwa_fune_2022	TZ-03_Mpwapwa_fune_2022_05	TZ-03_Mpwapwa_fune_2022_Q2
VBS85380	TZ_DOM_27	Joel Odero	Tanzania	Mpwapwa	2022	5	-6.272	36.377	F	1236-VO-TZ-OKUMU-VMF00261	1.3	2	TZA	Dodoma	TZ-03	Mpwapwa	funestus	TZ-03_fune_2022	TZ-03_fune_2022_05	TZ-03_fune_2022_Q2	TZ-03_Mpwapwa_fune_2022	TZ-03_Mpwapwa_fune_2022_05	TZ-03_Mpwapwa_fune_2022_Q2
VBS85381	TZ_DOM_26	Joel Odero	Tanzania	Mpwapwa	2022	5	-6.272	36.377	F	1236-VO-TZ-OKUMU-VMF00261	1.3	2	TZA	Dodoma	TZ-03	Mpwapwa	funestus	TZ-03_fune_2022	TZ-03_fune_2022_05	TZ-03_fune_2022_Q2	TZ-03_Mpwapwa_fune_2022	TZ-03_Mpwapwa_fune_2022_05	TZ-03_Mpwapwa_fune_2022_Q2
VBS85382	TZ_DOM_25	Joel Odero	Tanzania	Mpwapwa	2022	5	-6.272	36.377	F	1236-VO-TZ-OKUMU-VMF00261	1.3	2	TZA	Dodoma	TZ-03	Mpwapwa	funestus	TZ-03_fune_2022	TZ-03_fune_2022_05	TZ-03_fune_2022_Q2	TZ-03_Mpwapwa_fune_2022	TZ-03_Mpwapwa_fune_2022_05	TZ-03_Mpwapwa_fune_2022_Q2
VBS85384	TZ_DOM_23	Joel Odero	Tanzania	Mpwapwa	2022	5	-6.272	36.377	F	1236-VO-TZ-OKUMU-VMF00261	1.3	2	TZA	Dodoma	TZ-03	Mpwapwa	funestus	TZ-03_fune_2022	TZ-03_fune_2022_05	TZ-03_fune_2022_Q2	TZ-03_Mpwapwa_fune_2022	TZ-03_Mpwapwa_fune_2022_05	TZ-03_Mpwapwa_fune_2022_Q2
VBS85385	TZ_DOM_22	Joel Odero	Tanzania	Mpwapwa	2022	5	-6.272	36.377	F	1236-VO-TZ-OKUMU-VMF00261	1.3	2	TZA	Dodoma	TZ-03	Mpwapwa	funestus	TZ-03_fune_2022	TZ-03_fune_2022_05	TZ-03_fune_2022_Q2	TZ-03_Mpwapwa_fune_2022	TZ-03_Mpwapwa_fune_2022_05	TZ-03_Mpwapwa_fune_2022_Q2
VBS85386	TZ_DOM_21	Joel Odero	Tanzania	Mpwapwa	2022	5	-6.272	36.377	F	1236-VO-TZ-OKUMU-VMF00261	1.3	2	TZA	Dodoma	TZ-03	Mpwapwa	funestus	TZ-03_fune_2022	TZ-03_fune_2022_05	TZ-03_fune_2022_Q2	TZ-03_Mpwapwa_fune_2022	TZ-03_Mpwapwa_fune_2022_05	TZ-03_Mpwapwa_fune_2022_Q2
VBS85387	TZ_RUV_44	Joel Odero	Tanzania	Nandembo	2022	3	-10.967	37.23	F	1236-VO-TZ-OKUMU-VMF00261	1.3	1	TZA	Ruvuma	TZ-21	Tunduru	funestus	TZ-21_fune_2022	TZ-21_fune_2022_03	TZ-21_fune_2022_Q1	TZ-21_Tunduru_fune_2022	TZ-21_Tunduru_fune_2022_03	TZ-21_Tunduru_fune_2022_Q1
VBS85388	TZ_RUV_43	Joel Odero	Tanzania	Nandembo	2022	3	-10.967	37.23	F	1236-VO-TZ-OKUMU-VMF00261	1.3	1	TZA	Ruvuma	TZ-21	Tunduru	funestus	TZ-21_fune_2022	TZ-21_fune_2022_03	TZ-21_fune_2022_Q1	TZ-21_Tunduru_fune_2022	TZ-21_Tunduru_fune_2022_03	TZ-21_Tunduru_fune_2022_Q1
VBS85389	TZ_RUV_42	Joel Odero	Tanzania	Nandembo	2022	3	-10.967	37.23	F	1236-VO-TZ-OKUMU-VMF00261	1.3	1	TZA	Ruvuma	TZ-21	Tunduru	funestus	TZ-21_fune_2022	TZ-21_fune_2022_03	TZ-21_fune_2022_Q1	TZ-21_Tunduru_fune_2022	TZ-21_Tunduru_fune_2022_03	TZ-21_Tunduru_fune_2022_Q1
VBS85390	TZ_RUV_41	Joel Odero	Tanzania	Nandembo	2022	3	-10.967	37.23	F	1236-VO-TZ-OKUMU-VMF00261	1.3	1	TZA	Ruvuma	TZ-21	Tunduru	funestus	TZ-21_fune_2022	TZ-21_fune_2022_03	TZ-21_fune_2022_Q1	TZ-21_Tunduru_fune_2022	TZ-21_Tunduru_fune_2022_03	TZ-21_Tunduru_fune_2022_Q1
VBS85391	TZ_RUV_40	Joel Odero	Tanzania	Nandembo	2022	3	-10.967	37.23	F	1236-VO-TZ-OKUMU-VMF00261	1.3	1	TZA	Ruvuma	TZ-21	Tunduru	funestus	TZ-21_fune_2022	TZ-21_fune_2022_03	TZ-21_fune_2022_Q1	TZ-21_Tunduru_fune_2022	TZ-21_Tunduru_fune_2022_03	TZ-21_Tunduru_fune_2022_Q1
VBS85392	TZ_RUV_39	Joel Odero	Tanzania	Nandembo	2022	3	-10.967	37.23	F	1236-VO-TZ-OKUMU-VMF00261	1.3	1	TZA	Ruvuma	TZ-21	Tunduru	funestus	TZ-21_fune_2022	TZ-21_fune_2022_03	TZ-21_fune_2022_Q1	TZ-21_Tunduru_fune_2022	TZ-21_Tunduru_fune_2022_03	TZ-21_Tunduru_fune_2022_Q1
VBS85393	TZ_RUV_38	Joel Odero	Tanzania	Nandembo	2022	3	-10.967	37.23	F	1236-VO-TZ-OKUMU-VMF00261	1.3	1	TZA	Ruvuma	TZ-21	Tunduru	funestus	TZ-21_fune_2022	TZ-21_fune_2022_03	TZ-21_fune_2022_Q1	TZ-21_Tunduru_fune_2022	TZ-21_Tunduru_fune_2022_03	TZ-21_Tunduru_fune_2022_Q1
VBS85394	TZ_RUV_37	Joel Odero	Tanzania	Nandembo	2022	3	-10.967	37.23	F	1236-VO-TZ-OKUMU-VMF00261	1.3	1	TZA	Ruvuma	TZ-21	Tunduru	funestus	TZ-21_fune_2022	TZ-21_fune_2022_03	TZ-21_fune_2022_Q1	TZ-21_Tunduru_fune_2022	TZ-21_Tunduru_fune_2022_03	TZ-21_Tunduru_fune_2022_Q1
VBS85395	TZ_RUV_36	Joel Odero	Tanzania	Nandembo	2022	3	-10.967	37.23	F	1236-VO-TZ-OKUMU-VMF00261	1.3	1	TZA	Ruvuma	TZ-21	Tunduru	funestus	TZ-21_fune_2022	TZ-21_fune_2022_03	TZ-21_fune_2022_Q1	TZ-21_Tunduru_fune_2022	TZ-21_Tunduru_fune_2022_03	TZ-21_Tunduru_fune_2022_Q1
VBS85396	TZ_RUV_35	Joel Odero	Tanzania	Nandembo	2022	3	-10.967	37.23	F	1236-VO-TZ-OKUMU-VMF00261	1.3	1	TZA	Ruvuma	TZ-21	Tunduru	funestus	TZ-21_fune_2022	TZ-21_fune_2022_03	TZ-21_fune_2022_Q1	TZ-21_Tunduru_fune_2022	TZ-21_Tunduru_fune_2022_03	TZ-21_Tunduru_fune_2022_Q1
VBS85397	TZ_RUV_34	Joel Odero	Tanzania	Nandembo	2022	3	-10.967	37.23	F	1236-VO-TZ-OKUMU-VMF00261	1.3	1	TZA	Ruvuma	TZ-21	Tunduru	funestus	TZ-21_fune_2022	TZ-21_fune_2022_03	TZ-21_fune_2022_Q1	TZ-21_Tunduru_fune_2022	TZ-21_Tunduru_fune_2022_03	TZ-21_Tunduru_fune_2022_Q1
VBS85398	TZ_RUV_33	Joel Odero	Tanzania	Nandembo	2022	3	-10.967	37.23	F	1236-VO-TZ-OKUMU-VMF00261	1.3	1	TZA	Ruvuma	TZ-21	Tunduru	funestus	TZ-21_fune_2022	TZ-21_fune_2022_03	TZ-21_fune_2022_Q1	TZ-21_Tunduru_fune_2022	TZ-21_Tunduru_fune_2022_03	TZ-21_Tunduru_fune_2022_Q1
VBS85399	TZ_RUV_32	Joel Odero	Tanzania	Nandembo	2022	3	-10.967	37.23	F	1236-VO-TZ-OKUMU-VMF00261	1.3	1	TZA	Ruvuma	TZ-21	Tunduru	funestus	TZ-21_fune_2022	TZ-21_fune_2022_03	TZ-21_fune_2022_Q1	TZ-21_Tunduru_fune_2022	TZ-21_Tunduru_fune_2022_03	TZ-21_Tunduru_fune_2022_Q1
VBS85400	TZ_RUV_31	Joel Odero	Tanzania	Nandembo	2022	3	-10.967	37.23	F	1236-VO-TZ-OKUMU-VMF00261	1.3	1	TZA	Ruvuma	TZ-21	Tunduru	funestus	TZ-21_fune_2022	TZ-21_fune_2022_03	TZ-21_fune_2022_Q1	TZ-21_Tunduru_fune_2022	TZ-21_Tunduru_fune_2022_03	TZ-21_Tunduru_fune_2022_Q1
VBS85401	TZ_RUV_30	Joel Odero	Tanzania	Nandembo	2022	3	-10.967	37.23	F	1236-VO-TZ-OKUMU-VMF00261	1.3	1	TZA	Ruvuma	TZ-21	Tunduru	funestus	TZ-21_fune_2022	TZ-21_fune_2022_03	TZ-21_fune_2022_Q1	TZ-21_Tunduru_fune_2022	TZ-21_Tunduru_fune_2022_03	TZ-21_Tunduru_fune_2022_Q1
VBS85402	TZ_RUV_29	Joel Odero	Tanzania	Nandembo	2022	3	-10.967	37.23	F	1236-VO-TZ-OKUMU-VMF00261	1.3	1	TZA	Ruvuma	TZ-21	Tunduru	funestus	TZ-21_fune_2022	TZ-21_fune_2022_03	TZ-21_fune_2022_Q1	TZ-21_Tunduru_fune_2022	TZ-21_Tunduru_fune_2022_03	TZ-21_Tunduru_fune_2022_Q1
VBS85403	TZ_RUV_28	Joel Odero	Tanzania	Nandembo	2022	3	-10.967	37.23	F	1236-VO-TZ-OKUMU-VMF00261	1.3	1	TZA	Ruvuma	TZ-21	Tunduru	funestus	TZ-21_fune_2022	TZ-21_fune_2022_03	TZ-21_fune_2022_Q1	TZ-21_Tunduru_fune_2022	TZ-21_Tunduru_fune_2022_03	TZ-21_Tunduru_fune_2022_Q1
VBS85404	TZ_RUV_24	Joel Odero	Tanzania	Nandembo	2022	3	-10.967	37.23	F	1236-VO-TZ-OKUMU-VMF00261	1.3	1	TZA	Ruvuma	TZ-21	Tunduru	funestus	TZ-21_fune_2022	TZ-21_fune_2022_03	TZ-21_fune_2022_Q1	TZ-21_Tunduru_fune_2022	TZ-21_Tunduru_fune_2022_03	TZ-21_Tunduru_fune_2022_Q1
VBS85405	TZ_RUV_23	Joel Odero	Tanzania	Nandembo	2022	3	-10.967	37.23	F	1236-VO-TZ-OKUMU-VMF00261	1.3	1	TZA	Ruvuma	TZ-21	Tunduru	funestus	TZ-21_fune_2022	TZ-21_fune_2022_03	TZ-21_fune_2022_Q1	TZ-21_Tunduru_fune_2022	TZ-21_Tunduru_fune_2022_03	TZ-21_Tunduru_fune_2022_Q1
VBS85406	TZ_RUV_22	Joel Odero	Tanzania	Nandembo	2022	3	-10.967	37.23	F	1236-VO-TZ-OKUMU-VMF00261	1.3	1	TZA	Ruvuma	TZ-21	Tunduru	funestus	TZ-21_fune_2022	TZ-21_fune_2022_03	TZ-21_fune_2022_Q1	TZ-21_Tunduru_fune_2022	TZ-21_Tunduru_fune_2022_03	TZ-21_Tunduru_fune_2022_Q1
VBS85407	TZ_RUV_21	Joel Odero	Tanzania	Nandembo	2022	3	-10.967	37.23	F	1236-VO-TZ-OKUMU-VMF00261	1.3	1	TZA	Ruvuma	TZ-21	Tunduru	funestus	TZ-21_fune_2022	TZ-21_fune_2022_03	TZ-21_fune_2022_Q1	TZ-21_Tunduru_fune_2022	TZ-21_Tunduru_fune_2022_03	TZ-21_Tunduru_fune_2022_Q1
VBS85408	TZ_KAG_64	Joel Odero	Tanzania	Byeju	2022	1	-1.08	31.376	F	1236-VO-TZ-OKUMU-VMF00261	1.3	1	TZA	Kagera	TZ-05	Missenyi	funestus	TZ-05_fune_2022	TZ-05_fune_2022_01	TZ-05_fune_2022_Q1	TZ-05_Missenyi_fune_2022	TZ-05_Missenyi_fune_2022_01	TZ-05_Missenyi_fune_2022_Q1
VBS85409	TZ_KAG_63	Joel Odero	Tanzania	Byeju	2022	1	-1.08	31.376	F	1236-VO-TZ-OKUMU-VMF00261	1.3	1	TZA	Kagera	TZ-05	Missenyi	funestus	TZ-05_fune_2022	TZ-05_fune_2022_01	TZ-05_fune_2022_Q1	TZ-05_Missenyi_fune_2022	TZ-05_Missenyi_fune_2022_01	TZ-05_Missenyi_fune_2022_Q1
VBS85410	TZ_KAG_62	Joel Odero	Tanzania	Byeju	2022	1	-1.08	31.376	F	1236-VO-TZ-OKUMU-VMF00261	1.3	1	TZA	Kagera	TZ-05	Missenyi	funestus	TZ-05_fune_2022	TZ-05_fune_2022_01	TZ-05_fune_2022_Q1	TZ-05_Missenyi_fune_2022	TZ-05_Missenyi_fune_2022_01	TZ-05_Missenyi_fune_2022_Q1
VBS85411	TZ_KAG_61	Joel Odero	Tanzania	Byeju	2022	1	-1.08	31.376	F	1236-VO-TZ-OKUMU-VMF00261	1.3	1	TZA	Kagera	TZ-05	Missenyi	funestus	TZ-05_fune_2022	TZ-05_fune_2022_01	TZ-05_fune_2022_Q1	TZ-05_Missenyi_fune_2022	TZ-05_Missenyi_fune_2022_01	TZ-05_Missenyi_fune_2022_Q1
VBS85412	TZ_KAG_60	Joel Odero	Tanzania	Byeju	2022	1	-1.08	31.376	F	1236-VO-TZ-OKUMU-VMF00261	1.3	1	TZA	Kagera	TZ-05	Missenyi	funestus	TZ-05_fune_2022	TZ-05_fune_2022_01	TZ-05_fune_2022_Q1	TZ-05_Missenyi_fune_2022	TZ-05_Missenyi_fune_2022_01	TZ-05_Missenyi_fune_2022_Q1
VBS85413	TZ_KAG_59	Joel Odero	Tanzania	Byeju	2022	1	-1.08	31.376	F	1236-VO-TZ-OKUMU-VMF00261	1.3	1	TZA	Kagera	TZ-05	Missenyi	funestus	TZ-05_fune_2022	TZ-05_fune_2022_01	TZ-05_fune_2022_Q1	TZ-05_Missenyi_fune_2022	TZ-05_Missenyi_fune_2022_01	TZ-05_Missenyi_fune_2022_Q1
VBS85414	TZ_KAG_58	Joel Odero	Tanzania	Byeju	2022	1	-1.08	31.376	F	1236-VO-TZ-OKUMU-VMF00261	1.3	1	TZA	Kagera	TZ-05	Missenyi	funestus	TZ-05_fune_2022	TZ-05_fune_2022_01	TZ-05_fune_2022_Q1	TZ-05_Missenyi_fune_2022	TZ-05_Missenyi_fune_2022_01	TZ-05_Missenyi_fune_2022_Q1
VBS85415	TZ_KAG_57	Joel Odero	Tanzania	Byeju	2022	1	-1.08	31.376	F	1236-VO-TZ-OKUMU-VMF00261	1.3	1	TZA	Kagera	TZ-05	Missenyi	funestus	TZ-05_fune_2022	TZ-05_fune_2022_01	TZ-05_fune_2022_Q1	TZ-05_Missenyi_fune_2022	TZ-05_Missenyi_fune_2022_01	TZ-05_Missenyi_fune_2022_Q1
VBS85416	TZ_KAG_56	Joel Odero	Tanzania	Byeju	2022	1	-1.08	31.376	F	1236-VO-TZ-OKUMU-VMF00261	1.3	1	TZA	Kagera	TZ-05	Missenyi	funestus	TZ-05_fune_2022	TZ-05_fune_2022_01	TZ-05_fune_2022_Q1	TZ-05_Missenyi_fune_2022	TZ-05_Missenyi_fune_2022_01	TZ-05_Missenyi_fune_2022_Q1
VBS85417	TZ_KAG_55	Joel Odero	Tanzania	Byeju	2022	1	-1.08	31.376	F	1236-VO-TZ-OKUMU-VMF00261	1.3	1	TZA	Kagera	TZ-05	Missenyi	funestus	TZ-05_fune_2022	TZ-05_fune_2022_01	TZ-05_fune_2022_Q1	TZ-05_Missenyi_fune_2022	TZ-05_Missenyi_fune_2022_01	TZ-05_Missenyi_fune_2022_Q1
VBS85419	TZ_RUV_27	Joel Odero	Tanzania	Nandembo	2022	3	-10.967	37.23	F	1236-VO-TZ-OKUMU-VMF00261	1.3	1	TZA	Ruvuma	TZ-21	Tunduru	funestus	TZ-21_fune_2022	TZ-21_fune_2022_03	TZ-21_fune_2022_Q1	TZ-21_Tunduru_fune_2022	TZ-21_Tunduru_fune_2022_03	TZ-21_Tunduru_fune_2022_Q1
VBS85420	TZ_RUV_26	Joel Odero	Tanzania	Nandembo	2022	3	-10.967	37.23	F	1236-VO-TZ-OKUMU-VMF00261	1.3	1	TZA	Ruvuma	TZ-21	Tunduru	funestus	TZ-21_fune_2022	TZ-21_fune_2022_03	TZ-21_fune_2022_Q1	TZ-21_Tunduru_fune_2022	TZ-21_Tunduru_fune_2022_03	TZ-21_Tunduru_fune_2022_Q1
VBS85421	TZ_RUV_25	Joel Odero	Tanzania	Nandembo	2022	3	-10.967	37.23	F	1236-VO-TZ-OKUMU-VMF00261	1.3	1	TZA	Ruvuma	TZ-21	Tunduru	funestus	TZ-21_fune_2022	TZ-21_fune_2022_03	TZ-21_fune_2022_Q1	TZ-21_Tunduru_fune_2022	TZ-21_Tunduru_fune_2022_03	TZ-21_Tunduru_fune_2022_Q1
VBS85422	TZ_KAG_53	Joel Odero	Tanzania	Byeju	2022	1	-1.08	31.376	F	1236-VO-TZ-OKUMU-VMF00261	1.3	1	TZA	Kagera	TZ-05	Missenyi	funestus	TZ-05_fune_2022	TZ-05_fune_2022_01	TZ-05_fune_2022_Q1	TZ-05_Missenyi_fune_2022	TZ-05_Missenyi_fune_2022_01	TZ-05_Missenyi_fune_2022_Q1
VBS85423	TZ_KAG_52	Joel Odero	Tanzania	Byeju	2022	1	-1.08	31.376	F	1236-VO-TZ-OKUMU-VMF00261	1.3	1	TZA	Kagera	TZ-05	Missenyi	funestus	TZ-05_fune_2022	TZ-05_fune_2022_01	TZ-05_fune_2022_Q1	TZ-05_Missenyi_fune_2022	TZ-05_Missenyi_fune_2022_01	TZ-05_Missenyi_fune_2022_Q1
VBS85425	TZ_MTW_42	Joel Odero	Tanzania	Mahurunga	2022	10	-10.538	40.279	F	1236-VO-TZ-OKUMU-VMF00261	1.3	4	TZA	Mtwara	TZ-17	Mtwara	funestus	TZ-17_fune_2022	TZ-17_fune_2022_10	TZ-17_fune_2022_Q4	TZ-17_Mtwara_fune_2022	TZ-17_Mtwara_fune_2022_10	TZ-17_Mtwara_fune_2022_Q4
VBS85426	TZ_MTW_37	Joel Odero	Tanzania	Mahurunga	2022	10	-10.538	40.279	F	1236-VO-TZ-OKUMU-VMF00261	1.3	4	TZA	Mtwara	TZ-17	Mtwara	funestus	TZ-17_fune_2022	TZ-17_fune_2022_10	TZ-17_fune_2022_Q4	TZ-17_Mtwara_fune_2022	TZ-17_Mtwara_fune_2022_10	TZ-17_Mtwara_fune_2022_Q4
VBS85427	TZ_MTW_36	Joel Odero	Tanzania	Mahurunga	2022	10	-10.538	40.279	F	1236-VO-TZ-OKUMU-VMF00261	1.3	4	TZA	Mtwara	TZ-17	Mtwara	funestus	TZ-17_fune_2022	TZ-17_fune_2022_10	TZ-17_fune_2022_Q4	TZ-17_Mtwara_fune_2022	TZ-17_Mtwara_fune_2022_10	TZ-17_Mtwara_fune_2022_Q4
VBS85428	TZ_MTW_30	Joel Odero	Tanzania	Mahurunga	2022	10	-10.538	40.279	F	1236-VO-TZ-OKUMU-VMF00261	1.3	4	TZA	Mtwara	TZ-17	Mtwara	funestus	TZ-17_fune_2022	TZ-17_fune_2022_10	TZ-17_fune_2022_Q4	TZ-17_Mtwara_fune_2022	TZ-17_Mtwara_fune_2022_10	TZ-17_Mtwara_fune_2022_Q4
VBS85429	TZ_MTW_29	Joel Odero	Tanzania	Mahurunga	2022	10	-10.538	40.279	F	1236-VO-TZ-OKUMU-VMF00261	1.3	4	TZA	Mtwara	TZ-17	Mtwara	funestus	TZ-17_fune_2022	TZ-17_fune_2022_10	TZ-17_fune_2022_Q4	TZ-17_Mtwara_fune_2022	TZ-17_Mtwara_fune_2022_10	TZ-17_Mtwara_fune_2022_Q4
VBS85430	TZ_MTW_28	Joel Odero	Tanzania	Mahurunga	2022	10	-10.538	40.279	F	1236-VO-TZ-OKUMU-VMF00261	1.3	4	TZA	Mtwara	TZ-17	Mtwara	funestus	TZ-17_fune_2022	TZ-17_fune_2022_10	TZ-17_fune_2022_Q4	TZ-17_Mtwara_fune_2022	TZ-17_Mtwara_fune_2022_10	TZ-17_Mtwara_fune_2022_Q4
VBS85431	TZ_MTW_26	Joel Odero	Tanzania	Mahurunga	2022	10	-10.538	40.279	F	1236-VO-TZ-OKUMU-VMF00261	1.3	4	TZA	Mtwara	TZ-17	Mtwara	funestus	TZ-17_fune_2022	TZ-17_fune_2022_10	TZ-17_fune_2022_Q4	TZ-17_Mtwara_fune_2022	TZ-17_Mtwara_fune_2022_10	TZ-17_Mtwara_fune_2022_Q4
VBS85432	TZ_MTW_25	Joel Odero	Tanzania	Mahurunga	2022	10	-10.538	40.279	F	1236-VO-TZ-OKUMU-VMF00261	1.3	4	TZA	Mtwara	TZ-17	Mtwara	funestus	TZ-17_fune_2022	TZ-17_fune_2022_10	TZ-17_fune_2022_Q4	TZ-17_Mtwara_fune_2022	TZ-17_Mtwara_fune_2022_10	TZ-17_Mtwara_fune_2022_Q4
VBS85433	TZ_MOR_54	Joel Odero	Tanzania	Ikwambi	2023	3	-7.984	36.818	F	1236-VO-TZ-OKUMU-VMF00261	1.3	1	TZA	Morogoro	TZ-16	Kilombero	funestus	TZ-16_fune_2023	TZ-16_fune_2023_03	TZ-16_fune_2023_Q1	TZ-16_Kilombero_fune_2023	TZ-16_Kilombero_fune_2023_03	TZ-16_Kilombero_fune_2023_Q1
VBS85434	TZ_MOR_53	Joel Odero	Tanzania	Ikwambi	2023	3	-7.984	36.818	F	1236-VO-TZ-OKUMU-VMF00261	1.3	1	TZA	Morogoro	TZ-16	Kilombero	funestus	TZ-16_fune_2023	TZ-16_fune_2023_03	TZ-16_fune_2023_Q1	TZ-16_Kilombero_fune_2023	TZ-16_Kilombero_fune_2023_03	TZ-16_Kilombero_fune_2023_Q1
VBS85435	TZ_MOR_52	Joel Odero	Tanzania	Ikwambi	2023	3	-7.984	36.818	F	1236-VO-TZ-OKUMU-VMF00261	1.3	1	TZA	Morogoro	TZ-16	Kilombero	funestus	TZ-16_fune_2023	TZ-16_fune_2023_03	TZ-16_fune_2023_Q1	TZ-16_Kilombero_fune_2023	TZ-16_Kilombero_fune_2023_03	TZ-16_Kilombero_fune_2023_Q1
VBS85436	TZ_MOR_51	Joel Odero	Tanzania	Ikwambi	2023	3	-7.984	36.818	F	1236-VO-TZ-OKUMU-VMF00261	1.3	1	TZA	Morogoro	TZ-16	Kilombero	funestus	TZ-16_fune_2023	TZ-16_fune_2023_03	TZ-16_fune_2023_Q1	TZ-16_Kilombero_fune_2023	TZ-16_Kilombero_fune_2023_03	TZ-16_Kilombero_fune_2023_Q1
VBS85437	TZ_MOR_50	Joel Odero	Tanzania	Ikwambi	2023	3	-7.984	36.818	F	1236-VO-TZ-OKUMU-VMF00261	1.3	1	TZA	Morogoro	TZ-16	Kilombero	funestus	TZ-16_fune_2023	TZ-16_fune_2023_03	TZ-16_fune_2023_Q1	TZ-16_Kilombero_fune_2023	TZ-16_Kilombero_fune_2023_03	TZ-16_Kilombero_fune_2023_Q1
VBS85438	TZ_MOR_49	Joel Odero	Tanzania	Ikwambi	2023	3	-7.984	36.818	F	1236-VO-TZ-OKUMU-VMF00261	1.3	1	TZA	Morogoro	TZ-16	Kilombero	funestus	TZ-16_fune_2023	TZ-16_fune_2023_03	TZ-16_fune_2023_Q1	TZ-16_Kilombero_fune_2023	TZ-16_Kilombero_fune_2023_03	TZ-16_Kilombero_fune_2023_Q1
VBS85439	TZ_MOR_48	Joel Odero	Tanzania	Ikwambi	2023	3	-7.984	36.818	F	1236-VO-TZ-OKUMU-VMF00261	1.3	1	TZA	Morogoro	TZ-16	Kilombero	funestus	TZ-16_fune_2023	TZ-16_fune_2023_03	TZ-16_fune_2023_Q1	TZ-16_Kilombero_fune_2023	TZ-16_Kilombero_fune_2023_03	TZ-16_Kilombero_fune_2023_Q1
VBS85440	TZ_MOR_47	Joel Odero	Tanzania	Ikwambi	2023	3	-7.984	36.818	F	1236-VO-TZ-OKUMU-VMF00261	1.3	1	TZA	Morogoro	TZ-16	Kilombero	funestus	TZ-16_fune_2023	TZ-16_fune_2023_03	TZ-16_fune_2023_Q1	TZ-16_Kilombero_fune_2023	TZ-16_Kilombero_fune_2023_03	TZ-16_Kilombero_fune_2023_Q1
VBS85441	TZ_MOR_45	Joel Odero	Tanzania	Ikwambi	2023	3	-7.984	36.818	F	1236-VO-TZ-OKUMU-VMF00261	1.3	1	TZA	Morogoro	TZ-16	Kilombero	funestus	TZ-16_fune_2023	TZ-16_fune_2023_03	TZ-16_fune_2023_Q1	TZ-16_Kilombero_fune_2023	TZ-16_Kilombero_fune_2023_03	TZ-16_Kilombero_fune_2023_Q1
VBS85442	TZ_MOR_44	Joel Odero	Tanzania	Ikwambi	2023	3	-7.984	36.818	F	1236-VO-TZ-OKUMU-VMF00261	1.3	1	TZA	Morogoro	TZ-16	Kilombero	funestus	TZ-16_fune_2023	TZ-16_fune_2023_03	TZ-16_fune_2023_Q1	TZ-16_Kilombero_fune_2023	TZ-16_Kilombero_fune_2023_03	TZ-16_Kilombero_fune_2023_Q1
VBS85443	TZ_MOR_43	Joel Odero	Tanzania	Ikwambi	2023	3	-7.984	36.818	F	1236-VO-TZ-OKUMU-VMF00261	1.3	1	TZA	Morogoro	TZ-16	Kilombero	funestus	TZ-16_fune_2023	TZ-16_fune_2023_03	TZ-16_fune_2023_Q1	TZ-16_Kilombero_fune_2023	TZ-16_Kilombero_fune_2023_03	TZ-16_Kilombero_fune_2023_Q1
VBS85444	TZ_MOR_42	Joel Odero	Tanzania	Ikwambi	2023	3	-7.984	36.818	F	1236-VO-TZ-OKUMU-VMF00261	1.3	1	TZA	Morogoro	TZ-16	Kilombero	funestus	TZ-16_fune_2023	TZ-16_fune_2023_03	TZ-16_fune_2023_Q1	TZ-16_Kilombero_fune_2023	TZ-16_Kilombero_fune_2023_03	TZ-16_Kilombero_fune_2023_Q1
VBS85445	TZ_MOR_41	Joel Odero	Tanzania	Ikwambi	2023	3	-7.984	36.818	F	1236-VO-TZ-OKUMU-VMF00261	1.3	1	TZA	Morogoro	TZ-16	Kilombero	funestus	TZ-16_fune_2023	TZ-16_fune_2023_03	TZ-16_fune_2023_Q1	TZ-16_Kilombero_fune_2023	TZ-16_Kilombero_fune_2023_03	TZ-16_Kilombero_fune_2023_Q1
VBS85446	TZ_MOR_40	Joel Odero	Tanzania	Ikwambi	2023	3	-7.984	36.818	F	1236-VO-TZ-OKUMU-VMF00261	1.3	1	TZA	Morogoro	TZ-16	Kilombero	funestus	TZ-16_fune_2023	TZ-16_fune_2023_03	TZ-16_fune_2023_Q1	TZ-16_Kilombero_fune_2023	TZ-16_Kilombero_fune_2023_03	TZ-16_Kilombero_fune_2023_Q1
VBS85447	TZ_MOR_39	Joel Odero	Tanzania	Ikwambi	2023	3	-7.984	36.818	F	1236-VO-TZ-OKUMU-VMF00261	1.3	1	TZA	Morogoro	TZ-16	Kilombero	funestus	TZ-16_fune_2023	TZ-16_fune_2023_03	TZ-16_fune_2023_Q1	TZ-16_Kilombero_fune_2023	TZ-16_Kilombero_fune_2023_03	TZ-16_Kilombero_fune_2023_Q1
VBS85448	TZ_MOR_38	Joel Odero	Tanzania	Ikwambi	2023	3	-7.984	36.818	F	1236-VO-TZ-OKUMU-VMF00261	1.3	1	TZA	Morogoro	TZ-16	Kilombero	funestus	TZ-16_fune_2023	TZ-16_fune_2023_03	TZ-16_fune_2023_Q1	TZ-16_Kilombero_fune_2023	TZ-16_Kilombero_fune_2023_03	TZ-16_Kilombero_fune_2023_Q1
VBS85449	TZ_MOR_37	Joel Odero	Tanzania	Ikwambi	2023	3	-7.984	36.818	F	1236-VO-TZ-OKUMU-VMF00261	1.3	1	TZA	Morogoro	TZ-16	Kilombero	funestus	TZ-16_fune_2023	TZ-16_fune_2023_03	TZ-16_fune_2023_Q1	TZ-16_Kilombero_fune_2023	TZ-16_Kilombero_fune_2023_03	TZ-16_Kilombero_fune_2023_Q1
VBS85450	TZ_MOR_36	Joel Odero	Tanzania	Ikwambi	2023	3	-7.984	36.818	F	1236-VO-TZ-OKUMU-VMF00261	1.3	1	TZA	Morogoro	TZ-16	Kilombero	funestus	TZ-16_fune_2023	TZ-16_fune_2023_03	TZ-16_fune_2023_Q1	TZ-16_Kilombero_fune_2023	TZ-16_Kilombero_fune_2023_03	TZ-16_Kilombero_fune_2023_Q1
VBS85451	TZ_MOR_35	Joel Odero	Tanzania	Ikwambi	2023	3	-7.984	36.818	F	1236-VO-TZ-OKUMU-VMF00261	1.3	1	TZA	Morogoro	TZ-16	Kilombero	funestus	TZ-16_fune_2023	TZ-16_fune_2023_03	TZ-16_fune_2023_Q1	TZ-16_Kilombero_fune_2023	TZ-16_Kilombero_fune_2023_03	TZ-16_Kilombero_fune_2023_Q1
VBS85452	TZ_MOR_34	Joel Odero	Tanzania	Ikwambi	2023	3	-7.984	36.818	F	1236-VO-TZ-OKUMU-VMF00261	1.3	1	TZA	Morogoro	TZ-16	Kilombero	funestus	TZ-16_fune_2023	TZ-16_fune_2023_03	TZ-16_fune_2023_Q1	TZ-16_Kilombero_fune_2023	TZ-16_Kilombero_fune_2023_03	TZ-16_Kilombero_fune_2023_Q1
VBS85453	TZ_MOR_33	Joel Odero	Tanzania	Ikwambi	2023	3	-7.984	36.818	F	1236-VO-TZ-OKUMU-VMF00261	1.3	1	TZA	Morogoro	TZ-16	Kilombero	funestus	TZ-16_fune_2023	TZ-16_fune_2023_03	TZ-16_fune_2023_Q1	TZ-16_Kilombero_fune_2023	TZ-16_Kilombero_fune_2023_03	TZ-16_Kilombero_fune_2023_Q1
VBS85454	TZ_MOR_32	Joel Odero	Tanzania	Ikwambi	2023	3	-7.984	36.818	F	1236-VO-TZ-OKUMU-VMF00261	1.3	1	TZA	Morogoro	TZ-16	Kilombero	funestus	TZ-16_fune_2023	TZ-16_fune_2023_03	TZ-16_fune_2023_Q1	TZ-16_Kilombero_fune_2023	TZ-16_Kilombero_fune_2023_03	TZ-16_Kilombero_fune_2023_Q1
VBS85455	TZ_MOR_31	Joel Odero	Tanzania	Ikwambi	2023	3	-7.984	36.818	F	1236-VO-TZ-OKUMU-VMF00261	1.3	1	TZA	Morogoro	TZ-16	Kilombero	funestus	TZ-16_fune_2023	TZ-16_fune_2023_03	TZ-16_fune_2023_Q1	TZ-16_Kilombero_fune_2023	TZ-16_Kilombero_fune_2023_03	TZ-16_Kilombero_fune_2023_Q1
VBS85456	TZ_KAT_54	Joel Odero	Tanzania	Vikonge	2022	3	-6.091	30.936	F	1236-VO-TZ-OKUMU-VMF00261	1.3	1	TZA	Katavi	TZ-28	Mpanda	funestus	TZ-28_fune_2022	TZ-28_fune_2022_03	TZ-28_fune_2022_Q1	TZ-28_Mpanda_fune_2022	TZ-28_Mpanda_fune_2022_03	TZ-28_Mpanda_fune_2022_Q1
VBS85457	TZ_KAT_53	Joel Odero	Tanzania	Vikonge	2022	3	-6.091	30.936	F	1236-VO-TZ-OKUMU-VMF00261	1.3	1	TZA	Katavi	TZ-28	Mpanda	funestus	TZ-28_fune_2022	TZ-28_fune_2022_03	TZ-28_fune_2022_Q1	TZ-28_Mpanda_fune_2022	TZ-28_Mpanda_fune_2022_03	TZ-28_Mpanda_fune_2022_Q1
VBS85458	TZ_KAT_52	Joel Odero	Tanzania	Vikonge	2022	3	-6.091	30.936	F	1236-VO-TZ-OKUMU-VMF00261	1.3	1	TZA	Katavi	TZ-28	Mpanda	funestus	TZ-28_fune_2022	TZ-28_fune_2022_03	TZ-28_fune_2022_Q1	TZ-28_Mpanda_fune_2022	TZ-28_Mpanda_fune_2022_03	TZ-28_Mpanda_fune_2022_Q1
VBS85459	TZ_KAT_51	Joel Odero	Tanzania	Vikonge	2022	3	-6.091	30.936	F	1236-VO-TZ-OKUMU-VMF00261	1.3	1	TZA	Katavi	TZ-28	Mpanda	funestus	TZ-28_fune_2022	TZ-28_fune_2022_03	TZ-28_fune_2022_Q1	TZ-28_Mpanda_fune_2022	TZ-28_Mpanda_fune_2022_03	TZ-28_Mpanda_fune_2022_Q1
VBS85460	TZ_KAT_50	Joel Odero	Tanzania	Vikonge	2022	3	-6.091	30.936	F	1236-VO-TZ-OKUMU-VMF00261	1.3	1	TZA	Katavi	TZ-28	Mpanda	funestus	TZ-28_fune_2022	TZ-28_fune_2022_03	TZ-28_fune_2022_Q1	TZ-28_Mpanda_fune_2022	TZ-28_Mpanda_fune_2022_03	TZ-28_Mpanda_fune_2022_Q1
VBS85461	TZ_KAT_49	Joel Odero	Tanzania	Vikonge	2022	3	-6.091	30.936	F	1236-VO-TZ-OKUMU-VMF00261	1.3	1	TZA	Katavi	TZ-28	Mpanda	funestus	TZ-28_fune_2022	TZ-28_fune_2022_03	TZ-28_fune_2022_Q1	TZ-28_Mpanda_fune_2022	TZ-28_Mpanda_fune_2022_03	TZ-28_Mpanda_fune_2022_Q1
VBS85462	TZ_KAT_48	Joel Odero	Tanzania	Vikonge	2022	3	-6.091	30.936	F	1236-VO-TZ-OKUMU-VMF00261	1.3	1	TZA	Katavi	TZ-28	Mpanda	funestus	TZ-28_fune_2022	TZ-28_fune_2022_03	TZ-28_fune_2022_Q1	TZ-28_Mpanda_fune_2022	TZ-28_Mpanda_fune_2022_03	TZ-28_Mpanda_fune_2022_Q1
VBS85463	TZ_KAT_47	Joel Odero	Tanzania	Vikonge	2022	3	-6.091	30.936	F	1236-VO-TZ-OKUMU-VMF00261	1.3	1	TZA	Katavi	TZ-28	Mpanda	funestus	TZ-28_fune_2022	TZ-28_fune_2022_03	TZ-28_fune_2022_Q1	TZ-28_Mpanda_fune_2022	TZ-28_Mpanda_fune_2022_03	TZ-28_Mpanda_fune_2022_Q1
VBS85464	TZ_KAT_46	Joel Odero	Tanzania	Vikonge	2022	3	-6.091	30.936	F	1236-VO-TZ-OKUMU-VMF00261	1.3	1	TZA	Katavi	TZ-28	Mpanda	funestus	TZ-28_fune_2022	TZ-28_fune_2022_03	TZ-28_fune_2022_Q1	TZ-28_Mpanda_fune_2022	TZ-28_Mpanda_fune_2022_03	TZ-28_Mpanda_fune_2022_Q1
VBS85465	TZ_KAT_45	Joel Odero	Tanzania	Vikonge	2022	3	-6.091	30.936	F	1236-VO-TZ-OKUMU-VMF00261	1.3	1	TZA	Katavi	TZ-28	Mpanda	funestus	TZ-28_fune_2022	TZ-28_fune_2022_03	TZ-28_fune_2022_Q1	TZ-28_Mpanda_fune_2022	TZ-28_Mpanda_fune_2022_03	TZ-28_Mpanda_fune_2022_Q1
VBS85466	TZ_KAT_44	Joel Odero	Tanzania	Vikonge	2022	3	-6.091	30.936	F	1236-VO-TZ-OKUMU-VMF00261	1.3	1	TZA	Katavi	TZ-28	Mpanda	funestus	TZ-28_fune_2022	TZ-28_fune_2022_03	TZ-28_fune_2022_Q1	TZ-28_Mpanda_fune_2022	TZ-28_Mpanda_fune_2022_03	TZ-28_Mpanda_fune_2022_Q1
VBS85467	TZ_KAT_43	Joel Odero	Tanzania	Vikonge	2022	3	-6.091	30.936	F	1236-VO-TZ-OKUMU-VMF00261	1.3	1	TZA	Katavi	TZ-28	Mpanda	funestus	TZ-28_fune_2022	TZ-28_fune_2022_03	TZ-28_fune_2022_Q1	TZ-28_Mpanda_fune_2022	TZ-28_Mpanda_fune_2022_03	TZ-28_Mpanda_fune_2022_Q1
VBS85468	TZ_KAT_42	Joel Odero	Tanzania	Vikonge	2022	3	-6.091	30.936	F	1236-VO-TZ-OKUMU-VMF00261	1.3	1	TZA	Katavi	TZ-28	Mpanda	funestus	TZ-28_fune_2022	TZ-28_fune_2022_03	TZ-28_fune_2022_Q1	TZ-28_Mpanda_fune_2022	TZ-28_Mpanda_fune_2022_03	TZ-28_Mpanda_fune_2022_Q1
VBS85469	TZ_KAT_41	Joel Odero	Tanzania	Vikonge	2022	3	-6.091	30.936	F	1236-VO-TZ-OKUMU-VMF00261	1.3	1	TZA	Katavi	TZ-28	Mpanda	funestus	TZ-28_fune_2022	TZ-28_fune_2022_03	TZ-28_fune_2022_Q1	TZ-28_Mpanda_fune_2022	TZ-28_Mpanda_fune_2022_03	TZ-28_Mpanda_fune_2022_Q1
VBS85470	TZ_KAT_40	Joel Odero	Tanzania	Vikonge	2022	3	-6.091	30.936	F	1236-VO-TZ-OKUMU-VMF00261	1.3	1	TZA	Katavi	TZ-28	Mpanda	funestus	TZ-28_fune_2022	TZ-28_fune_2022_03	TZ-28_fune_2022_Q1	TZ-28_Mpanda_fune_2022	TZ-28_Mpanda_fune_2022_03	TZ-28_Mpanda_fune_2022_Q1
VBS85471	TZ_KAT_39	Joel Odero	Tanzania	Vikonge	2022	3	-6.091	30.936	F	1236-VO-TZ-OKUMU-VMF00261	1.3	1	TZA	Katavi	TZ-28	Mpanda	funestus	TZ-28_fune_2022	TZ-28_fune_2022_03	TZ-28_fune_2022_Q1	TZ-28_Mpanda_fune_2022	TZ-28_Mpanda_fune_2022_03	TZ-28_Mpanda_fune_2022_Q1
VBS85472	TZ_KAT_38	Joel Odero	Tanzania	Vikonge	2022	3	-6.091	30.936	F	1236-VO-TZ-OKUMU-VMF00261	1.3	1	TZA	Katavi	TZ-28	Mpanda	funestus	TZ-28_fune_2022	TZ-28_fune_2022_03	TZ-28_fune_2022_Q1	TZ-28_Mpanda_fune_2022	TZ-28_Mpanda_fune_2022_03	TZ-28_Mpanda_fune_2022_Q1
VBS85473	TZ_KAT_37	Joel Odero	Tanzania	Vikonge	2022	3	-6.091	30.936	F	1236-VO-TZ-OKUMU-VMF00261	1.3	1	TZA	Katavi	TZ-28	Mpanda	funestus	TZ-28_fune_2022	TZ-28_fune_2022_03	TZ-28_fune_2022_Q1	TZ-28_Mpanda_fune_2022	TZ-28_Mpanda_fune_2022_03	TZ-28_Mpanda_fune_2022_Q1
VBS85474	TZ_KAG_50	Joel Odero	Tanzania	Byeju	2022	1	-1.08	31.376	F	1236-VO-TZ-OKUMU-VMF00261	1.3	1	TZA	Kagera	TZ-05	Missenyi	funestus	TZ-05_fune_2022	TZ-05_fune_2022_01	TZ-05_fune_2022_Q1	TZ-05_Missenyi_fune_2022	TZ-05_Missenyi_fune_2022_01	TZ-05_Missenyi_fune_2022_Q1
VBS85475	TZ_KAG_49	Joel Odero	Tanzania	Byeju	2022	1	-1.08	31.376	F	1236-VO-TZ-OKUMU-VMF00261	1.3	1	TZA	Kagera	TZ-05	Missenyi	funestus	TZ-05_fune_2022	TZ-05_fune_2022_01	TZ-05_fune_2022_Q1	TZ-05_Missenyi_fune_2022	TZ-05_Missenyi_fune_2022_01	TZ-05_Missenyi_fune_2022_Q1
VBS85476	TZ_KAG_48	Joel Odero	Tanzania	Byeju	2022	1	-1.08	31.376	F	1236-VO-TZ-OKUMU-VMF00261	1.3	1	TZA	Kagera	TZ-05	Missenyi	funestus	TZ-05_fune_2022	TZ-05_fune_2022_01	TZ-05_fune_2022_Q1	TZ-05_Missenyi_fune_2022	TZ-05_Missenyi_fune_2022_01	TZ-05_Missenyi_fune_2022_Q1
VBS85477	TZ_KAG_47	Joel Odero	Tanzania	Byeju	2022	1	-1.08	31.376	F	1236-VO-TZ-OKUMU-VMF00261	1.3	1	TZA	Kagera	TZ-05	Missenyi	funestus	TZ-05_fune_2022	TZ-05_fune_2022_01	TZ-05_fune_2022_Q1	TZ-05_Missenyi_fune_2022	TZ-05_Missenyi_fune_2022_01	TZ-05_Missenyi_fune_2022_Q1
VBS85478	TZ_KAG_46	Joel Odero	Tanzania	Byeju	2022	1	-1.08	31.376	F	1236-VO-TZ-OKUMU-VMF00261	1.3	1	TZA	Kagera	TZ-05	Missenyi	funestus	TZ-05_fune_2022	TZ-05_fune_2022_01	TZ-05_fune_2022_Q1	TZ-05_Missenyi_fune_2022	TZ-05_Missenyi_fune_2022_01	TZ-05_Missenyi_fune_2022_Q1
VBS85479	TZ_KAG_45	Joel Odero	Tanzania	Byeju	2022	1	-1.08	31.376	F	1236-VO-TZ-OKUMU-VMF00261	1.3	1	TZA	Kagera	TZ-05	Missenyi	funestus	TZ-05_fune_2022	TZ-05_fune_2022_01	TZ-05_fune_2022_Q1	TZ-05_Missenyi_fune_2022	TZ-05_Missenyi_fune_2022_01	TZ-05_Missenyi_fune_2022_Q1
VBS85480	TZ_KAG_44	Joel Odero	Tanzania	Byeju	2022	1	-1.08	31.376	F	1236-VO-TZ-OKUMU-VMF00261	1.3	1	TZA	Kagera	TZ-05	Missenyi	funestus	TZ-05_fune_2022	TZ-05_fune_2022_01	TZ-05_fune_2022_Q1	TZ-05_Missenyi_fune_2022	TZ-05_Missenyi_fune_2022_01	TZ-05_Missenyi_fune_2022_Q1
VBS85481	TZ_KAG_43	Joel Odero	Tanzania	Byeju	2022	1	-1.08	31.376	F	1236-VO-TZ-OKUMU-VMF00261	1.3	1	TZA	Kagera	TZ-05	Missenyi	funestus	TZ-05_fune_2022	TZ-05_fune_2022_01	TZ-05_fune_2022_Q1	TZ-05_Missenyi_fune_2022	TZ-05_Missenyi_fune_2022_01	TZ-05_Missenyi_fune_2022_Q1
VBS85482	TZ_MTW_45	Joel Odero	Tanzania	Mahurunga	2022	10	-10.538	40.279	F	1236-VO-TZ-OKUMU-VMF00261	1.3	4	TZA	Mtwara	TZ-17	Mtwara	funestus	TZ-17_fune_2022	TZ-17_fune_2022_10	TZ-17_fune_2022_Q4	TZ-17_Mtwara_fune_2022	TZ-17_Mtwara_fune_2022_10	TZ-17_Mtwara_fune_2022_Q4
VBS85483	TZ_MTW_47	Joel Odero	Tanzania	Mahurunga	2022	10	-10.538	40.279	F	1236-VO-TZ-OKUMU-VMF00261	1.3	4	TZA	Mtwara	TZ-17	Mtwara	funestus	TZ-17_fune_2022	TZ-17_fune_2022_10	TZ-17_fune_2022_Q4	TZ-17_Mtwara_fune_2022	TZ-17_Mtwara_fune_2022_10	TZ-17_Mtwara_fune_2022_Q4
VBS85484	TZ_MTW_46	Joel Odero	Tanzania	Mahurunga	2022	10	-10.538	40.279	F	1236-VO-TZ-OKUMU-VMF00261	1.3	4	TZA	Mtwara	TZ-17	Mtwara	funestus	TZ-17_fune_2022	TZ-17_fune_2022_10	TZ-17_fune_2022_Q4	TZ-17_Mtwara_fune_2022	TZ-17_Mtwara_fune_2022_10	TZ-17_Mtwara_fune_2022_Q4
VBS85485	TZ_MOR_58	Joel Odero	Tanzania	Ikwambi	2023	3	-7.984	36.818	F	1236-VO-TZ-OKUMU-VMF00261	1.3	1	TZA	Morogoro	TZ-16	Kilombero	funestus	TZ-16_fune_2023	TZ-16_fune_2023_03	TZ-16_fune_2023_Q1	TZ-16_Kilombero_fune_2023	TZ-16_Kilombero_fune_2023_03	TZ-16_Kilombero_fune_2023_Q1
VBS85486	TZ_MOR_57	Joel Odero	Tanzania	Ikwambi	2023	3	-7.984	36.818	F	1236-VO-TZ-OKUMU-VMF00261	1.3	1	TZA	Morogoro	TZ-16	Kilombero	funestus	TZ-16_fune_2023	TZ-16_fune_2023_03	TZ-16_fune_2023_Q1	TZ-16_Kilombero_fune_2023	TZ-16_Kilombero_fune_2023_03	TZ-16_Kilombero_fune_2023_Q1
VBS85487	TZ_MOR_56	Joel Odero	Tanzania	Ikwambi	2023	3	-7.984	36.818	F	1236-VO-TZ-OKUMU-VMF00261	1.3	1	TZA	Morogoro	TZ-16	Kilombero	funestus	TZ-16_fune_2023	TZ-16_fune_2023_03	TZ-16_fune_2023_Q1	TZ-16_Kilombero_fune_2023	TZ-16_Kilombero_fune_2023_03	TZ-16_Kilombero_fune_2023_Q1
VBS85488	TZ_MOR_55	Joel Odero	Tanzania	Ikwambi	2023	3	-7.984	36.818	F	1236-VO-TZ-OKUMU-VMF00261	1.3	1	TZA	Morogoro	TZ-16	Kilombero	funestus	TZ-16_fune_2023	TZ-16_fune_2023_03	TZ-16_fune_2023_Q1	TZ-16_Kilombero_fune_2023	TZ-16_Kilombero_fune_2023_03	TZ-16_Kilombero_fune_2023_Q1
VBS85489	TZ_TNG_41	Joel Odero	Tanzania	Kwamwale	2022	5	-5.157	38.729	F	1236-VO-TZ-OKUMU-VMF00261	1.3	2	TZA	Tanga	TZ-25	Muheza	funestus	TZ-25_fune_2022	TZ-25_fune_2022_05	TZ-25_fune_2022_Q2	TZ-25_Muheza_fune_2022	TZ-25_Muheza_fune_2022_05	TZ-25_Muheza_fune_2022_Q2
VBS85490	TZ_TNG_40	Joel Odero	Tanzania	Kwamwale	2022	5	-5.157	38.729	F	1236-VO-TZ-OKUMU-VMF00261	1.3	2	TZA	Tanga	TZ-25	Muheza	funestus	TZ-25_fune_2022	TZ-25_fune_2022_05	TZ-25_fune_2022_Q2	TZ-25_Muheza_fune_2022	TZ-25_Muheza_fune_2022_05	TZ-25_Muheza_fune_2022_Q2
VBS85491	TZ_TNG_39	Joel Odero	Tanzania	Kwamwale	2022	5	-5.157	38.729	F	1236-VO-TZ-OKUMU-VMF00261	1.3	2	TZA	Tanga	TZ-25	Muheza	funestus	TZ-25_fune_2022	TZ-25_fune_2022_05	TZ-25_fune_2022_Q2	TZ-25_Muheza_fune_2022	TZ-25_Muheza_fune_2022_05	TZ-25_Muheza_fune_2022_Q2
VBS85492	TZ_TNG_38	Joel Odero	Tanzania	Kwamwale	2022	5	-5.157	38.729	F	1236-VO-TZ-OKUMU-VMF00261	1.3	2	TZA	Tanga	TZ-25	Muheza	funestus	TZ-25_fune_2022	TZ-25_fune_2022_05	TZ-25_fune_2022_Q2	TZ-25_Muheza_fune_2022	TZ-25_Muheza_fune_2022_05	TZ-25_Muheza_fune_2022_Q2
VBS85493	TZ_TNG_37	Joel Odero	Tanzania	Kwamwale	2022	5	-5.157	38.729	F	1236-VO-TZ-OKUMU-VMF00261	1.3	2	TZA	Tanga	TZ-25	Muheza	funestus	TZ-25_fune_2022	TZ-25_fune_2022_05	TZ-25_fune_2022_Q2	TZ-25_Muheza_fune_2022	TZ-25_Muheza_fune_2022_05	TZ-25_Muheza_fune_2022_Q2
VBS85494	TZ_MTW_69	Joel Odero	Tanzania	Mahurunga	2022	10	-10.538	40.279	F	1236-VO-TZ-OKUMU-VMF00261	1.3	4	TZA	Mtwara	TZ-17	Mtwara	funestus	TZ-17_fune_2022	TZ-17_fune_2022_10	TZ-17_fune_2022_Q4	TZ-17_Mtwara_fune_2022	TZ-17_Mtwara_fune_2022_10	TZ-17_Mtwara_fune_2022_Q4
VBS85495	TZ_MTW_68	Joel Odero	Tanzania	Mahurunga	2022	10	-10.538	40.279	F	1236-VO-TZ-OKUMU-VMF00261	1.3	4	TZA	Mtwara	TZ-17	Mtwara	funestus	TZ-17_fune_2022	TZ-17_fune_2022_10	TZ-17_fune_2022_Q4	TZ-17_Mtwara_fune_2022	TZ-17_Mtwara_fune_2022_10	TZ-17_Mtwara_fune_2022_Q4
VBS85496	TZ_MTW_64	Joel Odero	Tanzania	Mahurunga	2022	10	-10.538	40.279	F	1236-VO-TZ-OKUMU-VMF00261	1.3	4	TZA	Mtwara	TZ-17	Mtwara	funestus	TZ-17_fune_2022	TZ-17_fune_2022_10	TZ-17_fune_2022_Q4	TZ-17_Mtwara_fune_2022	TZ-17_Mtwara_fune_2022_10	TZ-17_Mtwara_fune_2022_Q4
VBS85497	TZ_MTW_61	Joel Odero	Tanzania	Mahurunga	2022	10	-10.538	40.279	F	1236-VO-TZ-OKUMU-VMF00261	1.3	4	TZA	Mtwara	TZ-17	Mtwara	funestus	TZ-17_fune_2022	TZ-17_fune_2022_10	TZ-17_fune_2022_Q4	TZ-17_Mtwara_fune_2022	TZ-17_Mtwara_fune_2022_10	TZ-17_Mtwara_fune_2022_Q4
VBS85498	TZ_MTW_60	Joel Odero	Tanzania	Mahurunga	2022	10	-10.538	40.279	F	1236-VO-TZ-OKUMU-VMF00261	1.3	4	TZA	Mtwara	TZ-17	Mtwara	funestus	TZ-17_fune_2022	TZ-17_fune_2022_10	TZ-17_fune_2022_Q4	TZ-17_Mtwara_fune_2022	TZ-17_Mtwara_fune_2022_10	TZ-17_Mtwara_fune_2022_Q4
VBS85499	TZ_MTW_55	Joel Odero	Tanzania	Mahurunga	2022	10	-10.538	40.279	F	1236-VO-TZ-OKUMU-VMF00261	1.3	4	TZA	Mtwara	TZ-17	Mtwara	funestus	TZ-17_fune_2022	TZ-17_fune_2022_10	TZ-17_fune_2022_Q4	TZ-17_Mtwara_fune_2022	TZ-17_Mtwara_fune_2022_10	TZ-17_Mtwara_fune_2022_Q4
VBS85500	TZ_MTW_52	Joel Odero	Tanzania	Mahurunga	2022	10	-10.538	40.279	F	1236-VO-TZ-OKUMU-VMF00261	1.3	4	TZA	Mtwara	TZ-17	Mtwara	funestus	TZ-17_fune_2022	TZ-17_fune_2022_10	TZ-17_fune_2022_Q4	TZ-17_Mtwara_fune_2022	TZ-17_Mtwara_fune_2022_10	TZ-17_Mtwara_fune_2022_Q4
VBS85501	TZ_MTW_51	Joel Odero	Tanzania	Mahurunga	2022	10	-10.538	40.279	F	1236-VO-TZ-OKUMU-VMF00261	1.3	4	TZA	Mtwara	TZ-17	Mtwara	funestus	TZ-17_fune_2022	TZ-17_fune_2022_10	TZ-17_fune_2022_Q4	TZ-17_Mtwara_fune_2022	TZ-17_Mtwara_fune_2022_10	TZ-17_Mtwara_fune_2022_Q4
VBS85502	TZ_MWA_39	Joel Odero	Tanzania	Nyangomango	2023	3	-3.05	32.8	F	1236-VO-TZ-OKUMU-VMF00261	1.3	1	TZA	Mwanza	TZ-18	Misungwi	funestus	TZ-18_fune_2023	TZ-18_fune_2023_03	TZ-18_fune_2023_Q1	TZ-18_Misungwi_fune_2023	TZ-18_Misungwi_fune_2023_03	TZ-18_Misungwi_fune_2023_Q1
VBS85503	TZ_MWA_38	Joel Odero	Tanzania	Nyangomango	2023	3	-3.05	32.8	F	1236-VO-TZ-OKUMU-VMF00261	1.3	1	TZA	Mwanza	TZ-18	Misungwi	funestus	TZ-18_fune_2023	TZ-18_fune_2023_03	TZ-18_fune_2023_Q1	TZ-18_Misungwi_fune_2023	TZ-18_Misungwi_fune_2023_03	TZ-18_Misungwi_fune_2023_Q1
VBS85504	TZ_MWA_37	Joel Odero	Tanzania	Nyangomango	2023	3	-3.05	32.8	F	1236-VO-TZ-OKUMU-VMF00261	1.3	1	TZA	Mwanza	TZ-18	Misungwi	funestus	TZ-18_fune_2023	TZ-18_fune_2023_03	TZ-18_fune_2023_Q1	TZ-18_Misungwi_fune_2023	TZ-18_Misungwi_fune_2023_03	TZ-18_Misungwi_fune_2023_Q1
VBS85506	TZ_MWA_33	Joel Odero	Tanzania	Nyangomango	2023	3	-3.05	32.8	F	1236-VO-TZ-OKUMU-VMF00261	1.3	1	TZA	Mwanza	TZ-18	Misungwi	funestus	TZ-18_fune_2023	TZ-18_fune_2023_03	TZ-18_fune_2023_Q1	TZ-18_Misungwi_fune_2023	TZ-18_Misungwi_fune_2023_03	TZ-18_Misungwi_fune_2023_Q1
VBS85508	TZ_MWA_31	Joel Odero	Tanzania	Nyangomango	2023	3	-3.05	32.8	F	1236-VO-TZ-OKUMU-VMF00261	1.3	1	TZA	Mwanza	TZ-18	Misungwi	funestus	TZ-18_fune_2023	TZ-18_fune_2023_03	TZ-18_fune_2023_Q1	TZ-18_Misungwi_fune_2023	TZ-18_Misungwi_fune_2023_03	TZ-18_Misungwi_fune_2023_Q1
VBS85509	TZ_MWA_29	Joel Odero	Tanzania	Nyangomango	2023	3	-3.05	32.8	F	1236-VO-TZ-OKUMU-VMF00261	1.3	1	TZA	Mwanza	TZ-18	Misungwi	funestus	TZ-18_fune_2023	TZ-18_fune_2023_03	TZ-18_fune_2023_Q1	TZ-18_Misungwi_fune_2023	TZ-18_Misungwi_fune_2023_03	TZ-18_Misungwi_fune_2023_Q1
VBS85510	TZ_MWA_28	Joel Odero	Tanzania	Nyangomango	2023	3	-3.05	32.8	F	1236-VO-TZ-OKUMU-VMF00261	1.3	1	TZA	Mwanza	TZ-18	Misungwi	funestus	TZ-18_fune_2023	TZ-18_fune_2023_03	TZ-18_fune_2023_Q1	TZ-18_Misungwi_fune_2023	TZ-18_Misungwi_fune_2023_03	TZ-18_Misungwi_fune_2023_Q1
VBS85511	TZ_MWA_27	Joel Odero	Tanzania	Nyangomango	2023	3	-3.05	32.8	F	1236-VO-TZ-OKUMU-VMF00261	1.3	1	TZA	Mwanza	TZ-18	Misungwi	funestus	TZ-18_fune_2023	TZ-18_fune_2023_03	TZ-18_fune_2023_Q1	TZ-18_Misungwi_fune_2023	TZ-18_Misungwi_fune_2023_03	TZ-18_Misungwi_fune_2023_Q1
VBS85512	TZ_MWA_26	Joel Odero	Tanzania	Nyangomango	2023	3	-3.05	32.8	F	1236-VO-TZ-OKUMU-VMF00261	1.3	1	TZA	Mwanza	TZ-18	Misungwi	funestus	TZ-18_fune_2023	TZ-18_fune_2023_03	TZ-18_fune_2023_Q1	TZ-18_Misungwi_fune_2023	TZ-18_Misungwi_fune_2023_03	TZ-18_Misungwi_fune_2023_Q1
VBS85513	TZ_MWA_25	Joel Odero	Tanzania	Nyangomango	2023	3	-3.05	32.8	F	1236-VO-TZ-OKUMU-VMF00261	1.3	1	TZA	Mwanza	TZ-18	Misungwi	funestus	TZ-18_fune_2023	TZ-18_fune_2023_03	TZ-18_fune_2023_Q1	TZ-18_Misungwi_fune_2023	TZ-18_Misungwi_fune_2023_03	TZ-18_Misungwi_fune_2023_Q1
VBS85514	TZ_MWA_24	Joel Odero	Tanzania	Nyangomango	2023	3	-3.05	32.8	F	1236-VO-TZ-OKUMU-VMF00261	1.3	1	TZA	Mwanza	TZ-18	Misungwi	funestus	TZ-18_fune_2023	TZ-18_fune_2023_03	TZ-18_fune_2023_Q1	TZ-18_Misungwi_fune_2023	TZ-18_Misungwi_fune_2023_03	TZ-18_Misungwi_fune_2023_Q1
VBS85515	TZ_MWA_23	Joel Odero	Tanzania	Nyangomango	2023	3	-3.05	32.8	F	1236-VO-TZ-OKUMU-VMF00261	1.3	1	TZA	Mwanza	TZ-18	Misungwi	funestus	TZ-18_fune_2023	TZ-18_fune_2023_03	TZ-18_fune_2023_Q1	TZ-18_Misungwi_fune_2023	TZ-18_Misungwi_fune_2023_03	TZ-18_Misungwi_fune_2023_Q1
VBS85516	TZ_MWA_22	Joel Odero	Tanzania	Nyangomango	2023	3	-3.05	32.8	F	1236-VO-TZ-OKUMU-VMF00261	1.3	1	TZA	Mwanza	TZ-18	Misungwi	funestus	TZ-18_fune_2023	TZ-18_fune_2023_03	TZ-18_fune_2023_Q1	TZ-18_Misungwi_fune_2023	TZ-18_Misungwi_fune_2023_03	TZ-18_Misungwi_fune_2023_Q1
VBS85517	TZ_MWA_21	Joel Odero	Tanzania	Nyangomango	2023	3	-3.05	32.8	F	1236-VO-TZ-OKUMU-VMF00261	1.3	1	TZA	Mwanza	TZ-18	Misungwi	funestus	TZ-18_fune_2023	TZ-18_fune_2023_03	TZ-18_fune_2023_Q1	TZ-18_Misungwi_fune_2023	TZ-18_Misungwi_fune_2023_03	TZ-18_Misungwi_fune_2023_Q1
VBS85518	TZ_MWA_20	Joel Odero	Tanzania	Nyangomango	2023	3	-3.05	32.8	F	1236-VO-TZ-OKUMU-VMF00261	1.3	1	TZA	Mwanza	TZ-18	Misungwi	funestus	TZ-18_fune_2023	TZ-18_fune_2023_03	TZ-18_fune_2023_Q1	TZ-18_Misungwi_fune_2023	TZ-18_Misungwi_fune_2023_03	TZ-18_Misungwi_fune_2023_Q1
VBS85519	TZ_MWA_19	Joel Odero	Tanzania	Nyangomango	2023	3	-3.05	32.8	F	1236-VO-TZ-OKUMU-VMF00261	1.3	1	TZA	Mwanza	TZ-18	Misungwi	funestus	TZ-18_fune_2023	TZ-18_fune_2023_03	TZ-18_fune_2023_Q1	TZ-18_Misungwi_fune_2023	TZ-18_Misungwi_fune_2023_03	TZ-18_Misungwi_fune_2023_Q1
VBS85521	TZ_MWA_17	Joel Odero	Tanzania	Nyangomango	2023	3	-3.05	32.8	F	1236-VO-TZ-OKUMU-VMF00261	1.3	1	TZA	Mwanza	TZ-18	Misungwi	funestus	TZ-18_fune_2023	TZ-18_fune_2023_03	TZ-18_fune_2023_Q1	TZ-18_Misungwi_fune_2023	TZ-18_Misungwi_fune_2023_03	TZ-18_Misungwi_fune_2023_Q1
VBS85522	TZ_MWA_16	Joel Odero	Tanzania	Nyangomango	2023	3	-3.05	32.8	F	1236-VO-TZ-OKUMU-VMF00261	1.3	1	TZA	Mwanza	TZ-18	Misungwi	funestus	TZ-18_fune_2023	TZ-18_fune_2023_03	TZ-18_fune_2023_Q1	TZ-18_Misungwi_fune_2023	TZ-18_Misungwi_fune_2023_03	TZ-18_Misungwi_fune_2023_Q1
VBS85523	TZ_MWA_14	Joel Odero	Tanzania	Nyangomango	2023	3	-3.05	32.8	F	1236-VO-TZ-OKUMU-VMF00261	1.3	1	TZA	Mwanza	TZ-18	Misungwi	funestus	TZ-18_fune_2023	TZ-18_fune_2023_03	TZ-18_fune_2023_Q1	TZ-18_Misungwi_fune_2023	TZ-18_Misungwi_fune_2023_03	TZ-18_Misungwi_fune_2023_Q1
VBS85524	TZ_MWA_13	Joel Odero	Tanzania	Nyangomango	2023	3	-3.05	32.8	F	1236-VO-TZ-OKUMU-VMF00261	1.3	1	TZA	Mwanza	TZ-18	Misungwi	funestus	TZ-18_fune_2023	TZ-18_fune_2023_03	TZ-18_fune_2023_Q1	TZ-18_Misungwi_fune_2023	TZ-18_Misungwi_fune_2023_03	TZ-18_Misungwi_fune_2023_Q1
VBS85525	TZ_MWA_12	Joel Odero	Tanzania	Nyangomango	2023	3	-3.05	32.8	F	1236-VO-TZ-OKUMU-VMF00261	1.3	1	TZA	Mwanza	TZ-18	Misungwi	funestus	TZ-18_fune_2023	TZ-18_fune_2023_03	TZ-18_fune_2023_Q1	TZ-18_Misungwi_fune_2023	TZ-18_Misungwi_fune_2023_03	TZ-18_Misungwi_fune_2023_Q1
VBS85526	TZ_MWA_11	Joel Odero	Tanzania	Nyangomango	2023	3	-3.05	32.8	F	1236-VO-TZ-OKUMU-VMF00261	1.3	1	TZA	Mwanza	TZ-18	Misungwi	funestus	TZ-18_fune_2023	TZ-18_fune_2023_03	TZ-18_fune_2023_Q1	TZ-18_Misungwi_fune_2023	TZ-18_Misungwi_fune_2023_03	TZ-18_Misungwi_fune_2023_Q1
VBS85527	TZ_MWA_10	Joel Odero	Tanzania	Nyangomango	2023	3	-3.05	32.8	F	1236-VO-TZ-OKUMU-VMF00261	1.3	1	TZA	Mwanza	TZ-18	Misungwi	funestus	TZ-18_fune_2023	TZ-18_fune_2023_03	TZ-18_fune_2023_Q1	TZ-18_Misungwi_fune_2023	TZ-18_Misungwi_fune_2023_03	TZ-18_Misungwi_fune_2023_Q1
VBS85528	TZ_MWA_6	Joel Odero	Tanzania	Nyangomango	2023	3	-3.05	32.8	F	1236-VO-TZ-OKUMU-VMF00261	1.3	1	TZA	Mwanza	TZ-18	Misungwi	funestus	TZ-18_fune_2023	TZ-18_fune_2023_03	TZ-18_fune_2023_Q1	TZ-18_Misungwi_fune_2023	TZ-18_Misungwi_fune_2023_03	TZ-18_Misungwi_fune_2023_Q1
VBS85529	TZ_MWA_5	Joel Odero	Tanzania	Nyangomango	2023	3	-3.05	32.8	F	1236-VO-TZ-OKUMU-VMF00261	1.3	1	TZA	Mwanza	TZ-18	Misungwi	funestus	TZ-18_fune_2023	TZ-18_fune_2023_03	TZ-18_fune_2023_Q1	TZ-18_Misungwi_fune_2023	TZ-18_Misungwi_fune_2023_03	TZ-18_Misungwi_fune_2023_Q1
VBS85530	TZ_MWA_3	Joel Odero	Tanzania	Nyangomango	2023	3	-3.05	32.8	F	1236-VO-TZ-OKUMU-VMF00261	1.3	1	TZA	Mwanza	TZ-18	Misungwi	funestus	TZ-18_fune_2023	TZ-18_fune_2023_03	TZ-18_fune_2023_Q1	TZ-18_Misungwi_fune_2023	TZ-18_Misungwi_fune_2023_03	TZ-18_Misungwi_fune_2023_Q1
VBS85531	TZ_MWA_2	Joel Odero	Tanzania	Nyangomango	2023	3	-3.05	32.8	F	1236-VO-TZ-OKUMU-VMF00261	1.3	1	TZA	Mwanza	TZ-18	Misungwi	funestus	TZ-18_fune_2023	TZ-18_fune_2023_03	TZ-18_fune_2023_Q1	TZ-18_Misungwi_fune_2023	TZ-18_Misungwi_fune_2023_03	TZ-18_Misungwi_fune_2023_Q1
VBS85532	TZ_MWA_1	Joel Odero	Tanzania	Nyangomango	2023	3	-3.05	32.8	F	1236-VO-TZ-OKUMU-VMF00261	1.3	1	TZA	Mwanza	TZ-18	Misungwi	funestus	TZ-18_fune_2023	TZ-18_fune_2023_03	TZ-18_fune_2023_Q1	TZ-18_Misungwi_fune_2023	TZ-18_Misungwi_fune_2023_03	TZ-18_Misungwi_fune_2023_Q1
Supplementary Table 2: Samples location and number used in the G123 selection scans. Only locations with n>20
Admin1_Name	Sample No.
Dodoma	32
Kagera	32
Katavi	33
Kigoma	1
Lindi	30
Morogoro	64
Mtwara	32
Mwanza	28
Pwani	12
Ruvuma	37
Tanga	33
Supplementary Table 3: List of primer sets and cycling conditions used to amplify Anopheles funestus VGSC gene
kdrL976F_FWD	5’- TGTGCGGTGAATGGATCGAA-3’
kdrL976F_REV	5’-CGCTTCAGCGATCTTGTTGG-3’
kdrP1842S-FWD	5’-CTACCCGGGAAATTGTGGCT-3’
kdrP1842S_REV	5’-TGCCACCATCGTTTCCGTTA-3’
Cycling conditions
94 °C	5min
94 °C	1min
58 °C	30sec	35 cycles
72 °C	30sec
72 °C	10min
4 °C	hold
