# Supplementary material for: Discovery of knock-down resistance in the major African malaria vector Anopheles funestus
Source: Mol Ecol. Author manuscript; Available in PMC 2024 Nov 6. (PMC11537839; doi:10.1111/mec.17542)
Supplement: Supinfo4 [file NIHMS2025771-supplement-Supinfo4.xlsx]

## Sheet: Sheet1
Discovery of knock-down resistance in the major malaria vector Anopheles funestus
Authors
Joel O. Odero1,2* ✉, Tristan P. W. Dennis3*, Brian Polo4, Joachim Nwezeobi5, Marilou Boddé5, Sanjay C. Nagi3, Anastasia Hernandez-Koutoucheva5, Ismail H. Nambunga1, Hamis Bwanary1, Gustav Mkandawile1, Nicodem J Govella1, Emmanuel W. Kaindoa1, Heather M. Ferguson2, Eric Ochomo4, Chris S. Clarkson5, Alistair Miles5, Mara K. N. Lawniczak5, David Weetman3#, Francesco Baldini1,2#, Fredros O. Okumu 1,2…
Affiliations
1. Environmental Health and Ecological Sciences Department, Ifakara Health Institute, Ifakara, Tanzania
2. School of Biodiversity, One Health, and Veterinary Medicine, G12 8QQ, University of Glasgow, Glasgow, UK
3. Department of Vector Biology, Liverpool School of Tropical Medicine, L3 5QA, Liverpool, UK
4. Entomology Section, Centre for Global Health Research, Kenya Medical Research Institute, Kisumu, Kenya
5. Wellcome Sanger Institute, Wellcome Genome Campus, Hinxton, CB10 1SA, UK.
Supplementary Table 2: Samples location and number used in the H12/G123 selection scans. Only locations with n>20 were considered. Table extracted from Supplementary Table 1
Admin1_Name	Sample No.
Dodoma	32
Kagera	32
Katavi	33
Kigoma	1
Lindi	30
Morogoro	64
Mtwara	32
Mwanza	28
Pwani	12
Ruvuma	37
Tanga	33
